# Supplementary material for: Multi‐omics integration reveals a core network involved in host defence and hyperkeratinization in psoriasis
Source: Clin Transl Med. 2022 Dec 19;12(12):e976. doi: 10.1002/ctm2.976 (PMC9763538; doi:10.1002/ctm2.976)
Supplement: Supplementary file 6 — Supporting Information [file CTM2-12-e976-s005.xlsx]

## Sheet: tab.S1.DGEs(L v.s. NL pairwise)
Table S1. DEGs between lesion and non-lesion
gene_id	gene_symbol	baseMean	log2FoldChange	lfcSE	pvalue	padj
ENSG00000255128	HSPD1P3	106.843	14.3396	3.41747	1.27764e-10	1.23009e-09
ENSG00000177257	DEFB4B	506.059	11.6468	1.15022	2.10874e-22	1.25124e-20
ENSG00000197915	HRNR	113.217	11.6384	1.7231	1.22532e-16	3.19022e-15
ENSG00000229035	SPRR2C	258.022	11.5429	1.30297	6.94572e-19	2.59181e-17
ENSG00000136694	IL36A	503.844	11.3682	1.18166	3.2046e-20	1.47528e-18
ENSG00000166509	CLEC3A	134.876	11.3632	3.95601	0.00233524	0.0054294
ENSG00000171711	DEFB4A	3520.44	11.3435	0.916166	1.02288e-28	1.30057e-26
ENSG00000254543	HSPD1P2	23.0061	10.1033	2.89766	6.19044e-05	0.000204372
ENSG00000244094	SPRR2F	5384.82	9.70947	0.608371	2.30693e-39	1.02663e-36
ENSG00000231412	AC005392.2	26.4442	9.44935	1.26569	2.30157e-24	1.81341e-22
ENSG00000163209	SPRR3	9.51365	9.06647	2.80116	0.000345372	0.000971058
ENSG00000187054	TMPRSS11A	23.4108	8.86068	1.39626	3.74146e-13	5.45245e-12
ENSG00000163221	S100A12	787.093	8.69291	0.555934	3.73349e-42	2.49221e-39
ENSG00000184330	S100A7A	6898.59	8.64035	0.526903	7.22223e-40	3.61578e-37
ENSG00000185962	LCE3A	1288.99	8.58883	0.423664	5.26573e-65	3.16352e-61
ENSG00000142224	IL19	138.27	8.22753	1.34008	1.43948e-09	1.16747e-08
ENSG00000241794	SPRR2A	16749.1	8.10579	0.565968	4.32008e-33	8.94963e-31
ENSG00000145113	MUC4	19.1104	7.94383	1.45021	5.20925e-09	3.82356e-08
ENSG00000224784	S100A15A	35.0983	7.90737	0.966615	1.14484e-18	4.11235e-17
ENSG00000206073	SERPINB4	14225.6	7.66449	0.629505	5.35561e-27	5.57146e-25
ENSG00000169429	CXCL8	1784.19	7.30876	0.682099	6.35206e-23	4.08145e-21
ENSG00000196805	SPRR2B	6672.06	7.05817	0.470432	1.24813e-39	5.65919e-37
ENSG00000124102	PI3	18880.2	6.96349	0.460953	2.4851e-36	7.46494e-34
ENSG00000287094	AL049552.2	4.84663	6.9214	1.44189	2.45715e-09	1.91643e-08
ENSG00000093134	VNN3	98.4899	6.66337	0.560486	7.04256e-29	9.09891e-27
ENSG00000163220	S100A9	167379	6.66141	0.783882	2.11541e-14	3.83953e-13
ENSG00000143546	S100A8	154429	6.53673	0.817546	2.17663e-13	3.28353e-12
ENSG00000213606	AKR1B10P1	3.71406	6.51378	1.32854	3.89351e-10	3.47567e-09
ENSG00000134827	TCN1	1454.74	6.49297	0.55703	4.73878e-24	3.60372e-22
ENSG00000112116	IL17F	14.5056	6.43737	0.690355	5.23805e-27	5.47285e-25
ENSG00000112115	IL17A	10.1257	6.39204	0.778481	2.34161e-23	1.60775e-21
ENSG00000153923	CLCA3P	10.5861	6.36913	0.869747	1.78187e-16	4.53123e-15
ENSG00000153292	ADGRF1	41.2651	6.33657	0.761211	9.33453e-17	2.48139e-15
ENSG00000244057	LCE3C	146.809	6.32035	3.43609	0.0103734	0.0205782
ENSG00000181333	HEPHL1	1860.35	6.27301	0.479193	2.58274e-31	4.40184e-29
ENSG00000149305	HTR3B	9.10723	6.24	0.919543	4.77909e-15	9.6835e-14
ENSG00000153802	TMPRSS11D	372.345	6.20334	0.657114	1.79721e-17	5.28627e-16
ENSG00000185966	LCE3E	2012.74	5.8976	0.328411	1.33863e-54	2.68072e-51
ENSG00000143556	S100A7	48071.3	5.8326	0.407126	3.31515e-37	1.13809e-34
ENSG00000198074	AKR1B10	1260.15	5.6999	0.260976	1.01864e-80	2.44789e-76
ENSG00000137757	CASP5	27.8024	5.64425	0.694794	2.32511e-15	4.93592e-14
ENSG00000057149	SERPINB3	14822	5.59723	0.370794	5.09609e-40	2.60562e-37
ENSG00000163202	LCE3D	5877.53	5.58711	0.303007	7.69777e-58	2.05539e-54
ENSG00000136688	IL36G	3552.67	5.585	0.315099	4.25696e-53	7.30708e-50
ENSG00000251076	AC104126.1	3.10147	5.57761	1.00535	1.71087e-12	2.24177e-11
ENSG00000226947	LCEP4	2.77316	5.47486	1.69776	0.000313262	0.000890255
ENSG00000276085	CCL3L3	17.7625	5.4571	0.988855	1.03913e-08	7.2444e-08
ENSG00000188293	IGFL1	174.149	5.45222	0.405496	6.47879e-37	2.07589e-34
ENSG00000176797	DEFB103A	7.72024	5.30379	0.836669	6.57032e-13	9.21186e-12
ENSG00000127318	IL22	6.82287	5.16435	0.814414	1.40456e-12	1.85935e-11
ENSG00000154198	CYP4Z2P	24.7807	5.15503	0.795196	2.75004e-11	2.95687e-10
ENSG00000188373	C10orf99	1021.96	5.14477	0.311313	1.40911e-48	1.78223e-45
ENSG00000119125	GDA	444.898	5.09324	0.437919	1.87213e-26	1.85141e-24
ENSG00000177243	DEFB103B	372.17	5.04139	1.00469	1.27381e-07	7.24865e-07
ENSG00000242512	LINC01206	4.40828	5.01538	0.774022	1.27095e-13	1.99492e-12
ENSG00000050730	TNIP3	128.073	5.00348	0.484816	2.52651e-22	1.49176e-20
ENSG00000227748	AL138916.1	13.4954	4.97271	0.537402	1.87979e-24	1.4958e-22
ENSG00000162891	IL20	35.0315	4.94084	0.64583	3.51342e-14	6.11818e-13
ENSG00000251230	MIR3945HG	6.22403	4.9008	0.745348	7.24749e-14	1.18479e-12
ENSG00000258689	LINC01269	22.9124	4.85516	0.482589	3.87368e-25	3.32459e-23
ENSG00000166736	HTR3A	58.7864	4.79215	0.459155	6.2099e-24	4.60587e-22
ENSG00000260673	AL034376.2	106.348	4.77521	0.318742	2.14808e-43	1.56426e-40
ENSG00000163216	SPRR2D	10180.1	4.72734	0.364498	3.91218e-32	7.26588e-30
ENSG00000283283	AC013268.4	17.0837	4.71674	0.526663	2.84715e-20	1.3183e-18
ENSG00000124391	IL17C	8.21052	4.69021	1.92197	0.00252651	0.00582729
ENSG00000143839	REN	38.7138	4.65567	0.651967	1.73867e-13	2.66297e-12
ENSG00000135625	EGR4	1.66192	4.60007	2.11938	0.00716564	0.0147822
ENSG00000286962	AC027128.1	13.3666	4.54204	0.382836	5.8303e-39	2.45803e-36
ENSG00000159516	SPRR2G	18988.4	4.52905	0.368414	3.6091e-31	5.86016e-29
ENSG00000287626	AL021978.1	2.62182	4.50784	1.77708	0.0028763	0.00654921
ENSG00000187510	PLEKHG7	11.431	4.48052	0.484601	5.54693e-23	3.58329e-21
ENSG00000168412	MTNR1A	2.17522	4.47593	1.27815	3.60429e-05	0.000125107
ENSG00000285820	AL157829.1	15.368	4.46283	0.407883	2.69056e-31	4.52145e-29
ENSG00000113302	IL12B	12.3101	4.46076	0.970099	5.65286e-07	2.82714e-06
ENSG00000285972	CERNA2	42.4995	4.45032	0.31605	2.30767e-42	1.58445e-39
ENSG00000214754	AC004870.1	4.30591	4.44482	0.662574	1.2678e-14	2.39328e-13
ENSG00000163739	CXCL1	178.506	4.43993	0.506551	2.67014e-17	7.71227e-16
ENSG00000257515	AC011601.1	2.27246	4.43878	1.40684	0.000184238	0.00055143
ENSG00000128965	CHAC1	245.491	4.41856	0.54755	8.83941e-16	2.00207e-14
ENSG00000279588	AC087762.2	4.21718	4.39751	1.03692	7.31096e-07	3.58039e-06
ENSG00000223806	LINC00114	4.39517	4.39409	0.621958	6.25924e-17	1.71928e-15
ENSG00000248243	LINC02014	9.29401	4.35748	0.554834	6.74574e-17	1.83586e-15
ENSG00000156234	CXCL13	109.502	4.35146	0.567215	7.38805e-14	1.20695e-12
ENSG00000236972	FABP5P1	139.751	4.34888	0.802891	1.16593e-08	8.06057e-08
ENSG00000172350	ABCG4	59.4938	4.33238	0.34299	2.69533e-34	6.41302e-32
ENSG00000204936	CD177	57.9643	4.289	0.479319	4.16127e-19	1.61289e-17
ENSG00000240122	FABP5P11	24.1551	4.22519	1.14391	1.76332e-05	6.54733e-05
ENSG00000229699	AL161636.1	2.15072	4.22093	0.863435	5.18953e-09	3.81258e-08
ENSG00000156282	CLDN17	80.855	4.2141	0.861958	2.00623e-07	1.09997e-06
ENSG00000236044	FABP5P2	23.7498	4.20542	0.928491	2.32464e-07	1.2562e-06
ENSG00000283167	AC140479.7	17.7369	4.18048	0.335317	1.04828e-38	4.34333e-36
ENSG00000170465	KRT6C	4283.08	4.17061	0.458698	1.85991e-18	6.34878e-17
ENSG00000138684	IL21	3.39543	4.16883	0.814054	1.49522e-08	1.01045e-07
ENSG00000198883	PNMA5	3.50684	4.09141	0.86201	3.7045e-07	1.91818e-06
ENSG00000182938	OTOP3	37.2419	4.09087	0.463169	1.6989e-19	6.99078e-18
ENSG00000124875	CXCL6	15.3389	4.06423	1.06559	1.58408e-05	5.94519e-05
ENSG00000151023	ENKUR	24.0717	4.0623	0.536472	2.79365e-14	4.96188e-13
ENSG00000166948	TGM6	18.2739	3.9351	0.945665	7.58289e-07	3.69999e-06
ENSG00000134940	ACRV1	8.70303	3.93248	0.43174	3.36616e-24	2.60943e-22
ENSG00000248599	AC018781.1	7.40968	3.91981	0.452506	2.00598e-22	1.19617e-20
ENSG00000101180	HRH3	6.04725	3.8853	0.447896	9.81959e-23	6.11333e-21
ENSG00000135114	OASL	526.801	3.83151	0.324321	5.3697e-29	7.05132e-27
ENSG00000134028	ADAMDEC1	166.394	3.82601	0.429608	1.3964e-17	4.15308e-16
ENSG00000227471	AKR1B15	70.5641	3.80352	0.303783	6.10298e-34	1.4102e-31
ENSG00000257512	AC124947.2	5.6027	3.78246	0.637171	2.51682e-11	2.72808e-10
ENSG00000182585	EPGN	369.791	3.76367	0.452175	5.50275e-16	1.29517e-14
ENSG00000142549	IGLON5	2.50276	3.75223	0.831439	1.60942e-07	8.97563e-07
ENSG00000148702	HABP2	2.98103	3.73399	0.860802	1.12233e-06	5.30605e-06
ENSG00000286048	AC008966.3	2.63845	3.73168	1.25322	0.000556752	0.00149703
ENSG00000234964	FABP5P7	721.817	3.70541	0.218254	7.92033e-56	1.90333e-52
ENSG00000006788	MYH13	2.53554	3.69703	0.896632	3.4082e-06	1.46542e-05
ENSG00000164687	FABP5	35412.3	3.67065	0.207093	7.50131e-60	2.5752e-56
ENSG00000262406	MMP12	108.697	3.65908	0.567758	9.96691e-11	9.76416e-10
ENSG00000163735	CXCL5	7.4923	3.65548	0.81914	1.02225e-06	4.88091e-06
ENSG00000007171	NOS2	115.283	3.62529	0.767342	3.92116e-07	2.02209e-06
ENSG00000206072	SERPINB11	25.3849	3.62225	0.863633	1.06401e-06	5.05623e-06
ENSG00000140519	RHCG	2258.26	3.60844	0.431964	2.9441e-16	7.23412e-15
ENSG00000108688	CCL7	5.23803	3.59739	0.533616	1.39309e-13	2.16963e-12
ENSG00000205639	MFSD2B	25.6727	3.57088	0.279579	7.86853e-38	2.95451e-35
ENSG00000159337	PLA2G4D	2224.38	3.56896	0.2967	1.01681e-29	1.46317e-27
ENSG00000100453	GZMB	109.722	3.56888	0.369284	7.96352e-21	4.02041e-19
ENSG00000196611	MMP1	114.86	3.54454	0.62699	1.08524e-08	7.54615e-08
ENSG00000186832	KRT16	46178.7	3.53816	0.243012	1.25691e-42	8.88379e-40
ENSG00000204613	TRIM10	34.9009	3.53526	0.295322	1.41779e-32	2.83925e-30
ENSG00000128383	APOBEC3A	54.0166	3.49563	0.500605	1.00512e-12	1.36612e-11
ENSG00000104371	DKK4	15.3986	3.49238	0.458245	3.70038e-15	7.65265e-14
ENSG00000133863	TEX15	1.75639	3.49229	1.77108	0.0069382	0.0143672
ENSG00000100433	KCNK10	27.7149	3.48341	0.325078	9.83639e-27	9.97377e-25
ENSG00000204610	TRIM15	48.7335	3.45895	0.356302	1.10996e-21	6.16015e-20
ENSG00000287760	AC099521.4	6.9458	3.45298	0.479619	6.40394e-15	1.26974e-13
ENSG00000203785	SPRR2E	23380.1	3.44371	0.293713	2.53785e-29	3.52526e-27
ENSG00000148346	LCN2	1888.88	3.43798	0.505666	1.45654e-11	1.64555e-10
ENSG00000269919	AL022067.1	2.62205	3.43623	0.667505	1.43709e-09	1.16593e-08
ENSG00000131126	TEX101	61.0206	3.40502	0.300693	3.6792e-29	4.93938e-27
ENSG00000115919	KYNU	612.433	3.40274	0.247339	3.51062e-38	1.38301e-35
ENSG00000253161	LINC01605	150.13	3.38003	0.184172	3.28978e-69	3.95283e-65
ENSG00000244122	UGT1A7	75.1411	3.3645	0.278668	3.55325e-32	6.67095e-30
ENSG00000273132	AL355312.4	270.001	3.35644	0.389014	5.21628e-18	1.65591e-16
ENSG00000285424	AL162718.1	10.7883	3.34434	0.457985	8.84772e-15	1.70916e-13
ENSG00000081041	CXCL2	36.8901	3.34059	0.328173	8.76483e-24	6.3442e-22
ENSG00000150337	FCGR1A	39.5425	3.33993	0.301965	3.3118e-28	3.93989e-26
ENSG00000234593	KAZN-AS1	2.81877	3.31803	0.734333	1.91943e-07	1.05648e-06
ENSG00000100721	TCL1A	8.37479	3.31544	0.689464	1.56997e-07	8.77815e-07
ENSG00000106302	HYAL4	129.64	3.29979	0.389848	4.13245e-17	1.17107e-15
ENSG00000172382	PRSS27	504.512	3.2949	0.233906	2.09831e-40	1.12055e-37
ENSG00000283142	AL049767.1	21.0437	3.29134	0.37538	3.984e-19	1.54668e-17
ENSG00000223808	AC044784.1	3.79725	3.25963	0.688965	1.11403e-07	6.41845e-07
ENSG00000214856	KRT16P1	29.2706	3.25927	0.539413	1.26736e-10	1.22116e-09
ENSG00000136695	IL36RN	5059.83	3.25228	0.232314	8.82105e-40	4.15645e-37
ENSG00000271952	LINC01954	1.59821	3.21395	1.35797	0.00185221	0.00442187
ENSG00000223872	AC006372.1	2.52474	3.21331	0.703107	1.1896e-07	6.81462e-07
ENSG00000178690	DYNAP	2.91116	3.18545	1.18505	0.000991407	0.00252271
ENSG00000099985	OSM	70.0708	3.16045	0.575718	3.18766e-09	2.43415e-08
ENSG00000274150	FADS2B	3.21978	3.15274	0.702817	2.19535e-07	1.19223e-06
ENSG00000259230	LINC02323	17.35	3.14608	0.374238	2.6285e-18	8.71249e-17
ENSG00000167759	KLK13	1113.67	3.14064	0.334744	1.11333e-19	4.7437e-18
ENSG00000105427	CNFN	4962.33	3.13698	0.233281	3.40408e-37	1.15216e-34
ENSG00000255267	LINC02687	5.61423	3.13546	0.556734	3.1915e-10	2.88327e-09
ENSG00000229961	AL357143.1	3.7825	3.13276	0.525377	5.84573e-11	5.94997e-10
ENSG00000272666	U62317.1	60.3846	3.12096	0.275352	3.07768e-28	3.69799e-26
ENSG00000169245	CXCL10	405.719	3.11602	0.462404	6.15508e-12	7.40674e-11
ENSG00000118520	ARG1	6820.55	3.11524	0.255187	6.50543e-31	1.03531e-28
ENSG00000253768	AC008663.1	17.8919	3.1113	0.586927	1.13681e-08	7.87281e-08
ENSG00000268104	SLC6A14	1387.59	3.10762	0.367293	1.7906e-16	4.54862e-15
ENSG00000154165	GPR15	38.1321	3.0943	0.343199	1.46401e-19	6.09732e-18
ENSG00000277632	CCL3	34.6048	3.0882	0.442992	5.01966e-13	7.17593e-12
ENSG00000165949	IFI27	8986.9	3.08323	0.223278	2.8527e-39	1.24642e-36
ENSG00000183760	ACP7	1152.29	3.07956	0.330368	2.21454e-19	8.94412e-18
ENSG00000164746	C7orf57	3.69215	3.06598	0.511369	1.13016e-11	1.30383e-10
ENSG00000259162	AL355075.5	1.71919	3.03185	1.23847	0.00158683	0.00384212
ENSG00000271856	LINC01215	31.4416	3.03066	0.339493	3.26441e-19	1.28181e-17
ENSG00000214822	KRT16P3	22.6378	3.02172	0.41608	3.24301e-14	5.69684e-13
ENSG00000169469	SPRR1B	10575.3	3.01094	0.225337	2.48113e-37	8.80158e-35
ENSG00000259630	AC104046.1	24.5048	2.99571	0.499138	2.37384e-10	2.18482e-09
ENSG00000205846	CLEC6A	2.98044	2.99372	1.106	0.000595879	0.00159142
ENSG00000148798	INA	56.6266	2.98892	0.241787	8.39542e-34	1.9033e-31
ENSG00000165474	GJB2	11960.8	2.96463	0.239144	1.3784e-32	2.78357e-30
ENSG00000183479	TREX2	764.419	2.94713	0.232654	1.11003e-33	2.44725e-31
ENSG00000183273	CCDC60	9.65888	2.94442	0.445525	2.44367e-12	3.13361e-11
ENSG00000231971	CT69	60.6403	2.92829	0.257485	4.86529e-29	6.42405e-27
ENSG00000150551	LYPD1	74.0813	2.92388	0.290609	2.14834e-23	1.47928e-21
ENSG00000253831	ETV3L	2.05674	2.92363	0.793519	9.73505e-06	3.80336e-05
ENSG00000108417	KRT37	12.4029	2.91674	0.620811	2.4095e-07	1.29681e-06
ENSG00000230549	USP17L1	2.53443	2.9093	0.826848	4.0403e-05	0.000138822
ENSG00000115009	CCL20	59.5367	2.89325	0.388417	2.1344e-14	3.87108e-13
ENSG00000196344	ADH7	85.3238	2.86549	0.262557	5.20845e-27	5.46569e-25
ENSG00000205057	CLLU1OS	21.5151	2.8534	0.38865	5.04918e-14	8.55286e-13
ENSG00000274698	AC099521.2	2.86272	2.84771	0.588888	3.20686e-08	2.04577e-07
ENSG00000253746	AC091182.2	15.6483	2.84465	0.255632	2.03426e-30	3.13367e-28
ENSG00000203783	PRR9	447.084	2.84142	1.22655	0.000585426	0.00156663
ENSG00000111537	IFNG	7.08831	2.83873	0.437802	2.96374e-12	3.74851e-11
ENSG00000189127	ANKRD34B	1.96648	2.83773	1.11446	0.000979436	0.00249542
ENSG00000172602	RND1	137.466	2.8309	0.36473	3.79435e-15	7.82428e-14
ENSG00000254027	AC009902.2	37.299	2.8175	0.216326	1.35691e-38	5.52675e-36
ENSG00000287987	AL390839.2	22.468	2.81145	0.23408	3.29352e-34	7.75947e-32
ENSG00000112245	PTP4A1	7.11875	2.80348	0.478213	2.6832e-10	2.45171e-09
ENSG00000171051	FPR1	93.8998	2.8031	0.384804	2.08939e-13	3.16873e-12
ENSG00000258808	LINC02310	3.70726	2.80203	0.475039	4.03282e-11	4.2283e-10
ENSG00000231552	IGBP1P3	2.65298	2.79972	0.662927	8.26184e-07	4.0101e-06
ENSG00000170298	LGALS9B	14.1486	2.78274	0.380708	3.61212e-14	6.26283e-13
ENSG00000227300	KRT16P2	65.7482	2.77204	0.464646	3.80609e-10	3.40268e-09
ENSG00000173083	HPSE	580.004	2.7679	0.200154	4.44259e-40	2.32087e-37
ENSG00000062096	ARSF	394.124	2.76574	0.331806	1.6251e-16	4.17428e-15
ENSG00000183034	OTOP2	3.15624	2.76277	0.512997	1.44932e-09	1.17387e-08
ENSG00000253163	AC109479.1	2.31551	2.75659	0.591711	7.72583e-08	4.57176e-07
ENSG00000135175	OCM2	2.00907	2.75624	0.902896	0.000333499	0.000940759
ENSG00000237166	LINC01792	3.25204	2.74558	0.548809	4.04253e-08	2.52787e-07
ENSG00000205420	KRT6A	56951.3	2.73724	0.315905	1.2081e-17	3.62446e-16
ENSG00000171889	MIR31HG	12.0456	2.72213	0.423614	1.01297e-11	1.17825e-10
ENSG00000250929	LINC01181	34.2621	2.71694	0.408205	4.69952e-12	5.75314e-11
ENSG00000115488	NEU2	73.4352	2.71685	0.277633	3.44302e-22	2.00337e-20
ENSG00000167618	LAIR2	11.0732	2.71226	0.322248	1.2087e-18	4.3088e-17
ENSG00000276070	CCL4L2	17.7732	2.71122	0.773153	3.53087e-05	0.000122776
ENSG00000283458	AC011139.1	4.35222	2.70593	0.589458	2.0759e-07	1.13368e-06
ENSG00000019186	CYP24A1	26.8929	2.69952	0.279025	1.25965e-22	7.78165e-21
ENSG00000084110	HAL	4266.92	2.69463	0.191824	1.71999e-41	1.00812e-38
ENSG00000285946	AL162596.1	40.5218	2.69137	0.352592	6.2275e-15	1.23578e-13
ENSG00000259093	AL137191.1	16.8592	2.67625	0.373547	9.24632e-14	1.48429e-12
ENSG00000168703	WFDC12	2551.81	2.66648	0.299755	8.53726e-19	3.13699e-17
ENSG00000171916	LGALS9C	18.2779	2.66217	0.304153	5.57849e-19	2.10781e-17
ENSG00000147509	RGS20	263.444	2.65654	0.210826	2.59974e-34	6.24743e-32
ENSG00000126709	IFI6	3652.09	2.65448	0.268014	2.04038e-22	1.21367e-20
ENSG00000166527	CLEC4D	4.66463	2.65189	0.481687	1.41706e-09	1.15162e-08
ENSG00000187116	LILRA5	22.4009	2.62975	0.342502	4.16722e-15	8.5373e-14
ENSG00000175592	FOSL1	78.593	2.59679	0.28692	1.5894e-19	6.58533e-18
ENSG00000174145	NWD2	24.7678	2.56694	0.324022	5.62884e-16	1.32096e-14
ENSG00000189013	KIR2DL4	2.01652	2.56685	0.769127	4.1115e-05	0.000141027
ENSG00000236481	LINC02195	3.865	2.56106	0.457382	4.72432e-10	4.16471e-09
ENSG00000267609	SNX33P1	4.27662	2.55533	0.541532	2.41366e-07	1.29876e-06
ENSG00000234455	AC067960.1	6.7736	2.55457	0.446108	5.07337e-10	4.44957e-09
ENSG00000011590	ZBTB32	2.85741	2.51686	0.684781	1.57734e-05	5.92361e-05
ENSG00000160766	GBAP1	126.837	2.51433	0.19797	2.96069e-35	8.17798e-33
ENSG00000183696	UPP1	740.058	2.50963	0.228683	7.18093e-27	7.43815e-25
ENSG00000187608	ISG15	696.636	2.50902	0.234325	4.48826e-26	4.26314e-24
ENSG00000237943	PRKCQ-AS1	56.4343	2.50871	0.239438	3.58215e-25	3.0965e-23
ENSG00000198019	FCGR1B	11.8004	2.4892	0.394753	3.3121e-11	3.5156e-10
ENSG00000183347	GBP6	184.745	2.48586	0.281936	1.25186e-18	4.43708e-17
ENSG00000125780	TGM3	232.158	2.48389	0.202767	7.85615e-33	1.6136e-30
ENSG00000271369	AC087783.1	2.31065	2.4833	0.773193	7.15161e-05	0.000233156
ENSG00000092295	TGM1	2808.41	2.48262	0.218076	1.63501e-28	2.0253e-26
ENSG00000151012	SLC7A11	109.298	2.46444	0.19968	1.16432e-33	2.54363e-31
ENSG00000144648	ACKR2	95.9042	2.46134	0.243719	1.58016e-23	1.10708e-21
ENSG00000075673	ATP12A	1909.38	2.45898	0.590338	3.15217e-06	1.3656e-05
ENSG00000254651	AC018716.1	1.58376	2.45465	1.01931	0.00145631	0.00355585
ENSG00000254558	AP005435.1	19.049	2.45421	0.354359	3.73493e-13	5.44625e-12
ENSG00000185847	LINC01405	3.48854	2.45112	1.57525	0.0138528	0.0265636
ENSG00000274213	AC015912.3	67.9709	2.42663	0.203078	3.93061e-32	7.26588e-30
ENSG00000235713	AC004522.3	3.2051	2.42321	0.518727	1.45934e-07	8.21684e-07
ENSG00000286607	AL135818.3	2.06276	2.42136	0.957417	0.000904385	0.00232267
ENSG00000151790	TDO2	26.9604	2.41963	0.31122	5.15797e-15	1.04161e-13
ENSG00000229754	CXCR2P1	5.65493	2.41036	0.44369	3.61949e-09	2.73694e-08
ENSG00000205279	CTXN3	2.41267	2.40972	1.29412	0.00483831	0.0104352
ENSG00000203747	FCGR3A	145.997	2.40962	0.20418	3.86067e-31	6.22656e-29
ENSG00000010438	PRSS3	1658.78	2.40258	0.191103	1.24905e-34	3.15958e-32
ENSG00000120217	CD274	125.26	2.40069	0.265211	2.72629e-19	1.09011e-17
ENSG00000090104	RGS1	189.578	2.39763	0.256576	1.52776e-20	7.38705e-19
ENSG00000224260	AL023754.1	3.8885	2.39096	0.465708	9.70562e-09	6.80186e-08
ENSG00000163734	CXCL3	9.31422	2.38841	0.408537	4.56163e-10	4.03017e-09
ENSG00000203730	TEDDM1	2.62963	2.38276	0.919578	0.000694998	0.0018259
ENSG00000165181	SHOC1	42.6694	2.38071	0.20034	1.70114e-32	3.32358e-30
ENSG00000235304	LINC01281	2.46629	2.37876	0.953861	0.00129448	0.00320235
ENSG00000235532	LINC00402	2.10155	2.37751	0.834795	0.000441651	0.00121392
ENSG00000169385	RNASE2	2.55455	2.37054	0.718309	4.8113e-05	0.000162846
ENSG00000012223	LTF	1332.44	2.36776	0.480812	1.68713e-07	9.37855e-07
ENSG00000064886	CHI3L2	2444.98	2.36237	0.360002	2.10645e-11	2.31138e-10
ENSG00000121594	CD80	12.6679	2.36173	0.388283	2.11942e-10	1.9718e-09
ENSG00000255045	AP000866.5	5.9481	2.34902	0.421168	1.34132e-09	1.09451e-08
ENSG00000167941	SOST	53.8457	2.3445	1.17079	0.00224606	0.0052464
ENSG00000197641	SERPINB13	1380.38	2.33574	0.19385	6.26059e-32	1.13976e-29
ENSG00000242515	UGT1A10	6.5362	2.32797	0.541007	1.35556e-06	6.30696e-06
ENSG00000182327	GLTPD2	17.0756	2.32172	0.242972	1.09327e-22	6.78873e-21
ENSG00000169174	PCSK9	87.8912	2.31811	0.240819	7.15177e-22	4.04386e-20
ENSG00000183908	LRRC55	91.5798	2.3155	0.342555	3.31594e-12	4.16329e-11
ENSG00000121742	GJB6	4963.36	2.30903	0.184239	1.85731e-34	4.55645e-32
ENSG00000197948	FCHSD1	1776.06	2.30571	0.199794	1.39068e-29	1.97748e-27
ENSG00000113749	HRH2	216.917	2.29907	0.247433	3.65483e-20	1.67613e-18
ENSG00000185306	C12orf56	58.1544	2.29007	0.161618	4.36299e-45	4.36863e-42
ENSG00000111536	IL26	18.774	2.28468	0.322817	2.06223e-13	3.1306e-12
ENSG00000171848	RRM2	653.63	2.28417	0.128086	7.7599e-67	6.21594e-63
ENSG00000140379	BCL2A1	110.488	2.27592	0.259056	8.07895e-19	2.98685e-17
ENSG00000163874	ZC3H12A	1684.11	2.27305	0.238816	7.2051e-21	3.64517e-19
ENSG00000111335	OAS2	628.685	2.27298	0.272935	8.43252e-17	2.25911e-15
ENSG00000131015	ULBP2	15.7678	2.26841	0.293645	1.38916e-15	3.02931e-14
ENSG00000171611	PTCRA	3.20923	2.25691	0.58748	7.41889e-06	2.97089e-05
ENSG00000137563	GGH	2236.1	2.25513	0.179351	6.74681e-35	1.78168e-32
ENSG00000085831	TTC39A	445.076	2.24879	0.128217	7.39751e-65	3.55539e-61
ENSG00000257127	CLLU1	4.22722	2.24858	0.520962	1.35555e-06	6.30696e-06
ENSG00000265531	FCGR1CP	5.55848	2.23681	0.589824	1.48021e-05	5.58777e-05
ENSG00000170893	TRH	6.38031	2.23145	0.608698	1.65424e-05	6.18244e-05
ENSG00000189410	SH2D5	6.25418	2.23127	0.390501	7.36055e-10	6.26573e-09
ENSG00000273272	U62317.4	6.83219	2.2234	0.403794	3.11248e-09	2.38355e-08
ENSG00000136244	IL6	7.61677	2.22339	0.485734	3.57429e-07	1.85756e-06
ENSG00000138755	CXCL9	474.293	2.21401	0.45679	2.1797e-07	1.18481e-06
ENSG00000103534	TMC5	283.047	2.21274	0.206944	7.45511e-26	6.94395e-24
ENSG00000151006	PRSS53	172.522	2.20938	0.298701	6.49518e-14	1.07571e-12
ENSG00000233517	AC005162.1	17.6639	2.20478	0.345804	1.91538e-11	2.11918e-10
ENSG00000079112	CDH17	2.36763	2.19966	0.748314	0.000272517	0.000784576
ENSG00000145287	PLAC8	24.1834	2.19931	0.236476	3.58451e-21	1.88489e-19
ENSG00000080644	CHRNA3	11.8438	2.19924	0.2817	4.91138e-16	1.16281e-14
ENSG00000179477	ALOX12B	1629.24	2.19075	0.219272	7.74648e-23	4.91176e-21
ENSG00000278607	AC015819.2	3.30732	2.18964	0.500866	6.09297e-07	3.02521e-06
ENSG00000197191	CYSRT1	692.366	2.18651	0.201141	1.0289e-26	1.03888e-24
ENSG00000283992	SLURP2	640.373	2.1862	0.231418	8.02304e-21	4.04197e-19
ENSG00000163568	AIM2	45.951	2.17931	0.268005	2.15224e-16	5.43281e-15
ENSG00000165799	RNASE7	1470.15	2.17604	0.216405	3.37658e-23	2.26024e-21
ENSG00000174343	CHRNA9	110.54	2.17197	0.326286	5.84857e-12	7.06622e-11
ENSG00000144290	SLC4A10	6.77855	2.16982	0.576753	1.77754e-05	6.59338e-05
ENSG00000160856	FCRL3	7.38019	2.16236	0.523436	2.47e-06	1.0929e-05
ENSG00000212464	SNORA12	4.67457	2.15873	0.635197	5.27525e-05	0.000177077
ENSG00000121316	PLBD1	1778.03	2.15726	0.142615	5.62838e-49	7.51421e-46
ENSG00000165078	CPA6	2.2078	2.15633	1.04037	0.00246109	0.00569114
ENSG00000234224	TMEM229A	3.38662	2.15515	1.14451	0.00539452	0.0114895
ENSG00000233461	AL445524.1	860.234	2.14972	0.156512	3.2848e-41	1.87945e-38
ENSG00000065675	PRKCQ	63.8326	2.14545	0.226154	2.311e-21	1.23687e-19
ENSG00000175267	VWA3A	29.6782	2.1437	0.285051	1.12587e-14	2.14387e-13
ENSG00000151715	TMEM45B	1478.94	2.14226	0.183623	1.78134e-30	2.76288e-28
ENSG00000233776	LINC01251	3.09989	2.13849	0.687944	0.000153757	0.000467833
ENSG00000187672	ERC2	6.8683	2.13737	0.351562	6.44122e-11	6.50648e-10
ENSG00000137965	IFI44	761.259	2.1355	0.241562	7.39101e-19	2.74518e-17
ENSG00000113356	POLR3G	221.286	2.13461	0.145939	1.33308e-46	1.60176e-43
ENSG00000163600	ICOS	44.1488	2.13048	0.279536	7.78491e-15	1.52097e-13
ENSG00000275302	CCL4	29.2242	2.12928	0.322793	7.05197e-12	8.41022e-11
ENSG00000025708	TYMP	4463.19	2.12794	0.195806	1.41605e-26	1.412e-24
ENSG00000253414	AC124067.2	35.8604	2.12657	0.239139	1.99475e-19	8.13853e-18
ENSG00000284690	CD300H	7.59367	2.12536	0.354798	1.47268e-10	1.40381e-09
ENSG00000005001	PRSS22	637.29	2.11438	0.282744	2.32132e-14	4.16606e-13
ENSG00000213904	LIPE-AS1	111.153	2.11137	0.218655	6.83661e-22	3.89314e-20
ENSG00000189051	RNF222	257.076	2.10994	0.19786	5.61482e-26	5.31219e-24
ENSG00000100078	PLA2G3	386.99	2.10328	0.166429	2.25928e-35	6.3131e-33
ENSG00000029153	ARNTL2	1179.85	2.10187	0.123509	1.60086e-61	6.41171e-58
ENSG00000187398	LUZP2	38.0345	2.10135	0.225335	4.71442e-21	2.45221e-19
ENSG00000138642	HERC6	689.549	2.09778	0.273792	8.55725e-15	1.65972e-13
ENSG00000174837	ADGRE1	5.23484	2.09641	0.400683	1.07275e-08	7.46368e-08
ENSG00000283625	AC128714.1	3.64293	2.09363	0.624264	5.02222e-05	0.000169293
ENSG00000171124	FUT3	142.224	2.09032	0.256828	1.66732e-16	4.26248e-15
ENSG00000251191	LINC00589	2.62193	2.08822	1.0148	0.00291814	0.00662994
ENSG00000213022	KLK9	18.118	2.08375	0.247361	5.1206e-18	1.62769e-16
ENSG00000277247	AC083809.1	10.4646	2.08304	0.378081	3.51856e-09	2.66818e-08
ENSG00000203722	RAET1G	60.7291	2.07956	0.172196	1.44627e-33	3.13112e-31
ENSG00000255397	AC022182.3	6.44353	2.07931	0.391523	8.37698e-09	5.9412e-08
ENSG00000196754	S100A2	13094.2	2.07893	0.202412	2.66223e-24	2.08391e-22
ENSG00000233191	AC006372.2	4.01801	2.07708	0.582216	3.11834e-05	0.000109943
ENSG00000232022	FAAHP1	27.3732	2.07463	0.381034	7.09487e-09	5.08946e-08
ENSG00000140557	ST8SIA2	3.6875	2.06987	0.401607	9.56109e-09	6.71036e-08
ENSG00000276170	AC244153.1	120.653	2.0687	0.164546	1.46824e-35	4.2004e-33
ENSG00000120337	TNFSF18	5.92686	2.06823	0.467031	6.37093e-07	3.15085e-06
ENSG00000172243	CLEC7A	465.32	2.0633	0.163911	3.28452e-35	8.96934e-33
ENSG00000287927	AC100801.2	24.1457	2.05806	0.465613	1.07713e-06	5.11147e-06
ENSG00000188095	MESP2	10.7989	2.05713	0.262295	2.39297e-16	5.98392e-15
ENSG00000233198	RNF224	5.46713	2.0561	0.322914	5.84733e-12	7.06622e-11
ENSG00000172215	CXCR6	101.44	2.04804	0.273106	3.13112e-14	5.51642e-13
ENSG00000272398	CD24	6657.08	2.04739	0.166432	1.70262e-33	3.62086e-31
ENSG00000169474	SPRR1A	2305.78	2.03959	0.31198	1.89533e-11	2.09892e-10
ENSG00000139547	RDH16	232.756	2.03891	0.173162	2.33612e-31	4.06807e-29
ENSG00000223843	EFCAB6-AS1	2.55769	2.03612	0.736024	0.000586436	0.00156899
ENSG00000131203	IDO1	107.622	2.03023	0.244581	9.19205e-17	2.44623e-15
ENSG00000035499	DEPDC1B	149.353	2.02716	0.142728	1.42134e-44	1.26504e-41
ENSG00000134321	RSAD2	344.98	2.02639	0.324622	7.92441e-11	7.89844e-10
ENSG00000169248	CXCL11	80.4862	2.02599	0.405737	9.1294e-08	5.32885e-07
ENSG00000163599	CTLA4	44.056	2.02208	0.256635	1.00431e-15	2.24717e-14
ENSG00000137440	FGFBP1	1545.06	2.01693	0.207562	3.05199e-22	1.79321e-20
ENSG00000257764	AC020656.1	8.98721	2.01665	0.284133	6.34233e-14	1.0533e-12
ENSG00000259153	AC004816.1	192.306	2.01628	0.18152	4.42663e-28	5.1639e-26
ENSG00000145700	ANKRD31	22.8561	2.01408	0.214483	9.02034e-22	5.06467e-20
ENSG00000166535	A2ML1	3518.49	2.00479	0.18437	8.16844e-27	8.38871e-25
ENSG00000214313	AZGP1P1	174.357	2.0025	0.156417	1.29069e-36	4.02811e-34
ENSG00000239961	LILRA4	23.7953	1.99986	0.264825	8.7659e-15	1.69745e-13
ENSG00000166523	CLEC4E	26.795	1.99303	0.304962	1.11896e-11	1.29216e-10
ENSG00000168062	BATF2	52.1689	1.98876	0.382239	3.51198e-08	2.22096e-07
ENSG00000181577	C6orf223	8.12942	1.986	0.319348	4.73239e-11	4.90402e-10
ENSG00000188100	FAM25A	1598.78	1.98485	0.202559	1.61534e-22	9.85231e-21
ENSG00000183019	MCEMP1	6.1578	1.98231	0.53729	2.02134e-05	7.40816e-05
ENSG00000176920	FUT2	231.135	1.97958	0.190252	3.95566e-25	3.37638e-23
ENSG00000121552	CSTA	11939.9	1.97722	0.176284	1.70833e-28	2.09453e-26
ENSG00000102886	GDPD3	516.308	1.97382	0.193117	3.83391e-24	2.94353e-22
ENSG00000240023	AL133163.1	2.45355	1.9726	0.706921	0.000345855	0.000972188
ENSG00000228318	AP001610.2	1.58361	1.9712	0.936832	0.00218867	0.00512682
ENSG00000284731	AC083906.5	5.9802	1.96318	0.457648	1.28547e-06	6.01346e-06
ENSG00000215183	MSMP	16.6336	1.94548	0.300512	1.12715e-11	1.30098e-10
ENSG00000162366	PDZK1IP1	2876.4	1.94489	0.1563	1.85815e-34	4.55645e-32
ENSG00000121380	BCL2L14	10.2763	1.93976	0.295675	4.39209e-12	5.40708e-11
ENSG00000105664	COMP	864.181	1.9272	0.390196	1.62683e-07	9.06203e-07
ENSG00000173762	CD7	55.9972	1.9265	0.257901	3.40337e-14	5.94378e-13
ENSG00000254521	SIGLEC12	2.51773	1.92116	0.724573	0.000808132	0.0020988
ENSG00000124882	EREG	663.733	1.91867	0.219545	2.02488e-18	6.85351e-17
ENSG00000110944	IL23A	12.0351	1.914	0.306774	5.2689e-11	5.42722e-10
ENSG00000259354	AC025580.2	5.58988	1.91294	0.407842	2.33159e-07	1.25939e-06
ENSG00000166183	ASPG	450.043	1.9127	0.170908	1.60911e-28	2.00355e-26
ENSG00000167755	KLK6	1695.01	1.91122	0.470168	6.86391e-06	2.76802e-05
ENSG00000174527	MYO1H	15.8241	1.90736	0.24915	1.91794e-15	4.11886e-14
ENSG00000266402	SNHG25	7.31695	1.9052	0.341699	1.51273e-09	1.21988e-08
ENSG00000237330	RNF223	176.972	1.90509	0.19285	8.15862e-23	5.14593e-21
ENSG00000236056	GAPDHP14	3.84909	1.90247	0.426856	5.39759e-07	2.71129e-06
ENSG00000143320	CRABP2	9713.03	1.90108	0.146486	3.47624e-37	1.16024e-34
ENSG00000227528	DIAPH3-AS1	1.62046	1.89257	0.828846	0.00137298	0.00337457
ENSG00000164107	HAND2	38.2245	1.89152	0.628813	0.000225972	0.00066272
ENSG00000185275	CD24P4	11.2935	1.89085	0.285276	3.20589e-12	4.03143e-11
ENSG00000214049	UCA1	15.8571	1.88851	0.351082	7.23095e-09	5.17472e-08
ENSG00000282572	AC215522.2	4.66725	1.88663	0.823011	0.00137037	0.00336929
ENSG00000166317	SYNPO2L	2.41143	1.88618	0.537418	3.29055e-05	0.000115337
ENSG00000134057	CCNB1	597.635	1.88274	0.129661	3.28723e-46	3.76168e-43
ENSG00000211818	TRAV39	1.83402	1.88268	0.703371	0.000479555	0.00130972
ENSG00000176177	ENTHD1	13.0557	1.88262	0.368638	3.2768e-08	2.08761e-07
ENSG00000279754	AL162376.1	9.6397	1.87383	0.268409	1.79677e-13	2.7502e-12
ENSG00000170426	SDR9C7	1619.33	1.87288	0.177534	1.18358e-25	1.08976e-23
ENSG00000122643	NT5C3A	1871.56	1.87181	0.155849	2.05883e-32	3.98997e-30
ENSG00000198805	PNP	1558.93	1.87045	0.159406	3.51014e-31	5.73825e-29
ENSG00000184060	ADAP2	715.415	1.86353	0.113396	2.32194e-58	6.97482e-55
ENSG00000131187	F12	300.021	1.85929	0.147403	1.01424e-35	2.97235e-33
ENSG00000049249	TNFRSF9	36.9145	1.85923	0.323985	1.81446e-09	1.44765e-08
ENSG00000149573	MPZL2	2429.07	1.8525	0.135976	6.12612e-41	3.42365e-38
ENSG00000137878	GCOM1	633.52	1.84664	0.155912	1.54746e-31	2.77516e-29
ENSG00000269404	SPIB	16.0281	1.84462	0.393357	3.11505e-07	1.6409e-06
ENSG00000180332	KCTD4	180.867	1.83936	0.224772	1.11898e-16	2.9324e-15
ENSG00000105173	CCNE1	108.523	1.83929	0.182065	5.76579e-24	4.31644e-22
ENSG00000183671	GPR1	182.159	1.83703	0.157046	2.92341e-31	4.87864e-29
ENSG00000251442	LINC01094	194.523	1.83387	0.144927	3.09357e-36	9.17798e-34
ENSG00000227421	LINC01724	6.60656	1.83343	0.465044	7.4659e-06	2.98574e-05
ENSG00000129455	KLK8	2466.35	1.83293	0.163357	1.00655e-28	1.28662e-26
ENSG00000126233	SLURP1	8310.47	1.83052	0.259852	5.62756e-13	7.98323e-12
ENSG00000100170	SLC5A1	1132.49	1.82661	0.191932	2.06908e-21	1.11986e-19
ENSG00000278920	AC005005.4	5.51199	1.82553	0.569831	0.000146602	0.000448502
ENSG00000224689	ZNF812P	40.4016	1.82468	0.366441	1.0369e-07	6.0043e-07
ENSG00000287426	AP003327.2	4.5508	1.81607	0.536419	5.24732e-05	0.000176213
ENSG00000278195	SSTR3	2.03583	1.80954	1.14703	0.00800653	0.0163041
ENSG00000152253	SPC25	112.473	1.8078	0.146165	7.40046e-35	1.93305e-32
ENSG00000280693	SH3PXD2A-AS1	203.022	1.80724	0.136704	3.13946e-39	1.34722e-36
ENSG00000157601	MX1	1251.73	1.80346	0.313798	2.13205e-09	1.68316e-08
ENSG00000165304	MELK	143.366	1.80222	0.118093	1.17086e-51	1.75856e-48
ENSG00000158786	PLA2G2F	688.456	1.79813	0.19701	5.2228e-20	2.35919e-18
ENSG00000026751	SLAMF7	268.314	1.79605	0.151537	6.21575e-32	1.13976e-29
ENSG00000188257	PLA2G2A	651.124	1.79552	0.38425	3.72786e-07	1.9282e-06
ENSG00000250620	LINC02515	5.28057	1.79403	0.353915	2.72532e-08	1.75959e-07
ENSG00000104951	IL4I1	88.0537	1.79395	0.24277	7.01002e-14	1.14988e-12
ENSG00000129451	KLK10	2156.47	1.7935	0.207878	4.71787e-18	1.50765e-16
ENSG00000137648	TMPRSS4	306.69	1.7899	0.188899	2.39688e-21	1.27715e-19
ENSG00000161911	TREML1	21.274	1.78785	0.27386	1.06413e-11	1.2318e-10
ENSG00000105835	NAMPT	5503.2	1.78767	0.185376	5.1876e-22	2.98237e-20
ENSG00000233355	CHRM3-AS2	4.46026	1.78383	0.413684	1.3974e-06	6.48905e-06
ENSG00000169900	PYDC1	679.122	1.78035	0.241696	5.39068e-14	9.04612e-13
ENSG00000171049	FPR2	17.1619	1.77572	0.985257	0.0042531	0.0092957
ENSG00000136449	MYCBPAP	21.6195	1.77053	0.251021	3.0339e-13	4.48387e-12
ENSG00000283227	SPRR5	746.704	1.76701	0.235756	2.05688e-14	3.74177e-13
ENSG00000133106	EPSTI1	399.063	1.76699	0.22569	1.7881e-15	3.85379e-14
ENSG00000186871	ERCC6L	38.0618	1.76649	0.198787	1.69409e-19	6.98295e-18
ENSG00000233930	KRTAP5-AS1	26.153	1.76554	0.475233	2.26497e-05	8.2133e-05
ENSG00000138496	PARP9	1454.6	1.76554	0.15013	2.43904e-31	4.19118e-29
ENSG00000174502	SLC26A9	281.472	1.76519	0.294838	4.23743e-10	3.76521e-09
ENSG00000081985	IL12RB2	93.2892	1.76461	0.143178	1.0473e-34	2.6774e-32
ENSG00000207296	RNU6-140P	11.5265	1.76206	0.337876	1.60799e-08	1.07998e-07
ENSG00000238837	LINC02031	11.9358	1.75972	0.386593	6.17361e-07	3.06145e-06
ENSG00000287743	AL031289.2	3.59885	1.75925	0.473857	1.45598e-05	5.51003e-05
ENSG00000135698	MPHOSPH6	1260.16	1.75756	0.125228	1.65396e-43	1.24207e-40
ENSG00000119508	NR4A3	61.0067	1.75707	0.235045	2.61438e-14	4.65379e-13
ENSG00000205413	SAMD9	469.971	1.75673	0.251515	9.28234e-13	1.2703e-11
ENSG00000247675	LRP4-AS1	2.91306	1.75409	0.507651	3.83365e-05	0.000132327
ENSG00000185332	AC027601.1	9.36753	1.75317	0.285026	5.85511e-11	5.95699e-10
ENSG00000126353	CCR7	110.934	1.74659	0.292512	5.5526e-10	4.83458e-09
ENSG00000261664	TTC39A-AS1	5.32962	1.7456	0.422915	2.88564e-06	1.25722e-05
ENSG00000188037	CLCN1	4.85372	1.7435	0.38906	5.61681e-07	2.81379e-06
ENSG00000229586	TNPO1P3	2.0998	1.74274	0.555277	0.000124677	0.000387245
ENSG00000126787	DLGAP5	201.399	1.73952	0.123455	2.80231e-44	2.40508e-41
ENSG00000258116	PPIAP45	2.53207	1.73923	0.762039	0.00194834	0.00463111
ENSG00000237125	HAND2-AS1	26.333	1.73882	0.675573	0.000928734	0.00237736
ENSG00000240776	AC079944.1	2.51193	1.73802	0.609934	0.000353263	0.000990696
ENSG00000185507	IRF7	411.452	1.7329	0.198343	1.68644e-18	5.80813e-17
ENSG00000177494	ZBED2	141.204	1.73104	0.180574	5.05973e-22	2.91584e-20
ENSG00000165480	SKA3	81.9481	1.73009	0.124555	1.03925e-43	8.32471e-41
ENSG00000175426	PCSK1	7.21114	1.72949	0.506184	6.05553e-05	0.000200469
ENSG00000244586	WNT5A-AS1	3.71884	1.72924	0.410014	1.65251e-06	7.55404e-06
ENSG00000093009	CDC45	118	1.72843	0.1451	1.57524e-32	3.10283e-30
ENSG00000185112	FAM43A	971.778	1.72363	0.194418	6.12342e-19	2.30285e-17
ENSG00000248245	AC010307.2	29.1605	1.72228	0.320876	1.29601e-08	8.88061e-08
ENSG00000119917	IFIT3	1115.81	1.72171	0.205813	2.91491e-17	8.389e-16
ENSG00000179674	ARL14	6.86788	1.72019	0.438531	8.34716e-06	3.30789e-05
ENSG00000189377	CXCL17	15.5159	1.7142	0.36597	3.38419e-07	1.76641e-06
ENSG00000070031	SCT	3.19583	1.713	0.606878	0.000391666	0.0010876
ENSG00000256940	PPP1R14B-AS1	119.309	1.71273	0.206574	4.45238e-17	1.25877e-15
ENSG00000134339	SAA2	77.5865	1.71085	0.527125	0.000126683	0.000392865
ENSG00000162747	FCGR3B	104.698	1.70529	0.297931	1.85339e-09	1.47528e-08
ENSG00000089685	BIRC5	734.826	1.70067	0.178504	1.24115e-21	6.84085e-20
ENSG00000253417	LINC02159	44.2073	1.69591	0.397587	2.53202e-06	1.11872e-05
ENSG00000213492	NT5C3AP1	7.50268	1.69407	0.297387	9.8862e-10	8.2377e-09
ENSG00000112195	TREML2	12.2535	1.69404	0.293732	7.84764e-10	6.65208e-09
ENSG00000197249	SERPINA1	235.67	1.69305	0.246052	2.34777e-12	3.01869e-11
ENSG00000224566	FAM96AP2	15.8727	1.69299	0.256252	5.45128e-12	6.6128e-11
ENSG00000117228	GBP1	1162.04	1.68996	0.191063	5.98197e-19	2.25318e-17
ENSG00000169684	CHRNA5	38.7293	1.68331	0.182818	8.33127e-21	4.17972e-19
ENSG00000125538	IL1B	187.401	1.68031	0.476785	4.46915e-05	0.00015224
ENSG00000186603	HPDL	37.6344	1.67977	0.195048	1.64114e-18	5.68275e-17
ENSG00000266088	AC004585.1	13.4306	1.67889	0.246933	1.2228e-12	1.63797e-11
ENSG00000100526	CDKN3	239.852	1.67702	0.192	1.26994e-18	4.49455e-17
ENSG00000153048	CARHSP1	1388.93	1.67344	0.159813	1.67424e-25	1.50688e-23
ENSG00000287895	AL136379.1	14.2379	1.67259	0.296996	2.04253e-09	1.61673e-08
ENSG00000221878	PSG7	65.7435	1.66799	0.351007	3.20309e-07	1.67994e-06
ENSG00000188404	SELL	112.399	1.66573	0.219225	1.28e-14	2.41441e-13
ENSG00000243024	AC012158.1	8.64434	1.66407	0.307527	6.37459e-09	4.60576e-08
ENSG00000235576	LINC01871	21.6969	1.65645	0.25361	1.10208e-11	1.27328e-10
ENSG00000134070	IRAK2	160.671	1.65531	0.197704	2.97127e-17	8.53077e-16
ENSG00000158859	ADAMTS4	49.4721	1.65357	0.24644	4.72055e-12	5.773e-11
ENSG00000144802	NFKBIZ	1234.13	1.6519	0.158646	3.42589e-25	2.99373e-23
ENSG00000170956	CEACAM3	5.24673	1.65082	0.508589	0.000111569	0.00035006
ENSG00000027869	SH2D2A	35.8228	1.64783	0.193207	4.40842e-18	1.41819e-16
ENSG00000171126	KCNG3	6.71324	1.64693	0.277589	2.15686e-10	2.00509e-09
ENSG00000154451	GBP5	203.519	1.64178	0.222268	5.15529e-14	8.69992e-13
ENSG00000157456	CCNB2	268.468	1.64111	0.117246	7.61283e-44	6.30842e-41
ENSG00000124215	CDH26	63.2285	1.6388	0.204271	3.4742e-16	8.43318e-15
ENSG00000156097	GPR61	2.67169	1.63701	0.706955	0.00163249	0.00394236
ENSG00000134326	CMPK2	168.358	1.63621	0.252862	2.33685e-11	2.5468e-10
ENSG00000170312	CDK1	485.555	1.63596	0.152812	1.32238e-26	1.32409e-24
ENSG00000231407	GORAB-AS1	4.34888	1.63531	0.437884	1.62133e-05	6.07171e-05
ENSG00000169509	CRCT1	3874.08	1.63515	0.220256	5.57842e-14	9.33944e-13
ENSG00000145386	CCNA2	346.005	1.6347	0.122878	9.02486e-40	4.1707e-37
ENSG00000174013	FBXO45	1264.86	1.6312	0.107766	2.55378e-50	3.60999e-47
ENSG00000166396	SERPINB7	5218.4	1.63003	0.242327	6.11886e-12	7.37054e-11
ENSG00000004468	CD38	19.544	1.62955	0.285917	2.15446e-09	1.69867e-08
ENSG00000257605	AC073611.1	31.448	1.62671	0.225456	1.02195e-13	1.63179e-12
ENSG00000274605	PCCA-DT	139.268	1.62353	0.174859	9.34393e-21	4.62978e-19
ENSG00000178919	FOXE1	85.7463	1.62352	0.260363	1.01236e-10	9.90155e-10
ENSG00000183674	LINC00518	23.3783	1.62313	0.217824	1.33938e-14	2.51406e-13
ENSG00000108700	CCL8	34.6603	1.62035	0.326232	8.62396e-08	5.05839e-07
ENSG00000145649	GZMA	136.982	1.62021	0.1636	2.71929e-23	1.8496e-21
ENSG00000198178	CLEC4C	9.13188	1.61958	0.33095	1.09534e-07	6.32136e-07
ENSG00000178372	CALML5	50620.7	1.61923	0.194945	4.73656e-17	1.32972e-15
ENSG00000251985	RNU6-1161P	1.91414	1.61861	0.754557	0.00233029	0.00542104
ENSG00000059728	MXD1	653.485	1.61783	0.185951	1.88965e-18	6.44117e-17
ENSG00000280721	LINC01943	20.136	1.61604	0.221631	4.24803e-14	7.27098e-13
ENSG00000139433	GLTP	12790.2	1.61516	0.113214	5.12403e-45	4.92543e-42
ENSG00000168078	PBK	214.077	1.61314	0.15231	3.55905e-26	3.43484e-24
ENSG00000123975	CKS2	489.073	1.61245	0.198912	2.46664e-16	6.13621e-15
ENSG00000159871	LYPD5	1733.22	1.61242	0.151106	2.33694e-26	2.2922e-24
ENSG00000269495	AC011483.2	3.54344	1.61164	0.526346	0.000202788	0.000601183
ENSG00000198535	C2CD4A	5.09514	1.60901	0.542359	0.000273338	0.000786751
ENSG00000170423	KRT78	1799.98	1.60578	0.143579	9.94552e-29	1.27808e-26
ENSG00000115523	GNLY	68.9027	1.6036	0.188288	6.1613e-18	1.94307e-16
ENSG00000234678	ELF3-AS1	20.5138	1.60146	0.219384	3.54149e-14	6.15369e-13
ENSG00000127954	STEAP4	1555.23	1.5971	0.178668	2.81855e-19	1.1177e-17
ENSG00000245648	AC022075.1	130.861	1.59682	0.212956	2.50127e-14	4.47565e-13
ENSG00000005073	HOXA11	27.94	1.59655	0.413135	1.3822e-05	5.25232e-05
ENSG00000224543	SNRPGP15	13.7427	1.59612	0.26258	1.49093e-10	1.41951e-09
ENSG00000114251	WNT5A	437.478	1.59574	0.15986	2.01022e-23	1.39215e-21
ENSG00000091137	SLC26A4	96.7157	1.59509	0.329099	1.79865e-07	9.94327e-07
ENSG00000166803	PCLAF	174.817	1.59461	0.171913	1.1054e-20	5.41017e-19
ENSG00000133962	CATSPERB	18.0067	1.59276	0.238123	2.9862e-12	3.77294e-11
ENSG00000042062	RIPOR3	185.731	1.59214	0.196864	2.14595e-16	5.42265e-15
ENSG00000155307	SAMSN1	166.96	1.58927	0.170557	8.87906e-21	4.43602e-19
ENSG00000185745	IFIT1	943.009	1.58888	0.220154	1.53069e-13	2.36525e-12
ENSG00000178773	CPNE7	49.8864	1.58885	0.201326	8.79557e-16	1.99402e-14
ENSG00000101846	STS	829.392	1.58815	0.178291	3.11145e-19	1.22576e-17
ENSG00000168081	PNOC	4.3849	1.5863	0.4577	6.42861e-05	0.000211364
ENSG00000268307	LINC02560	114.377	1.58587	0.162978	1.77419e-22	1.06856e-20
ENSG00000234883	MIR155HG	22.0071	1.58073	0.257505	1.38903e-10	1.32829e-09
ENSG00000070526	ST6GALNAC1	49.2096	1.58016	0.22336	3.69201e-13	5.38692e-12
ENSG00000111331	OAS3	937.76	1.57764	0.256373	2.25969e-10	2.09098e-09
ENSG00000211745	TRBV4-2	4.03046	1.57687	0.526998	0.000239245	0.000697138
ENSG00000176749	CDK5R1	113.373	1.57552	0.14926	4.26466e-26	4.06683e-24
ENSG00000103044	HAS3	361.768	1.57445	0.266499	7.15915e-10	6.10509e-09
ENSG00000100342	APOL1	629.583	1.57341	0.205619	7.42387e-15	1.45516e-13
ENSG00000180871	CXCR2	198.373	1.56372	0.188722	6.26011e-17	1.71928e-15
ENSG00000077152	UBE2T	163.009	1.56255	0.159266	6.71854e-23	4.30542e-21
ENSG00000007933	FMO3	106.381	1.55804	0.269185	1.3171e-09	1.07548e-08
ENSG00000271573	AL136982.5	50.8776	1.55469	0.183631	7.18115e-18	2.23289e-16
ENSG00000090382	LYZ	5290.14	1.552	0.157917	7.85621e-23	4.96822e-21
ENSG00000281406	BLACAT1	6.66173	1.54077	0.390532	8.47805e-06	3.35387e-05
ENSG00000228863	AL121985.1	3.53099	1.54058	0.619899	0.00104167	0.00263692
ENSG00000065328	MCM10	73.6917	1.54014	0.147865	1.25055e-25	1.14266e-23
ENSG00000187173	LCE2A	1418.08	1.5375	0.204094	1.95732e-14	3.57418e-13
ENSG00000148680	HTR7	34.9069	1.53681	0.292577	2.69112e-08	1.73938e-07
ENSG00000156587	UBE2L6	1515.02	1.53583	0.141619	2.79458e-27	3.02507e-25
ENSG00000138180	CEP55	190.207	1.5355	0.0973203	2.31676e-55	5.06129e-52
ENSG00000287316	AC007391.3	3.15876	1.53417	0.514376	0.000284922	0.000816962
ENSG00000136514	RTP4	137.048	1.53267	0.166941	2.1308e-20	1.01196e-18
ENSG00000105131	EPHX3	1306.11	1.53146	0.139752	8.66232e-28	9.77297e-26
ENSG00000094804	CDC6	183.991	1.52725	0.117837	3.87288e-38	1.50112e-35
ENSG00000164619	BMPER	35.8229	1.52695	0.393962	1.57235e-05	5.90579e-05
ENSG00000229647	MYOSLID	24.0615	1.52691	0.212349	9.69052e-14	1.55145e-12
ENSG00000197272	IL27	1.75388	1.52535	0.832381	0.0062174	0.0130376
ENSG00000281103	TRG-AS1	60.6232	1.52534	0.199932	6.60521e-15	1.30534e-13
ENSG00000108786	HSD17B1	477.571	1.5239	0.188338	2.44322e-16	6.08424e-15
ENSG00000245954	LINC02273	9.57674	1.52361	0.273031	2.51249e-09	1.9565e-08
ENSG00000186431	FCAR	5.26293	1.5227	1.309	0.0153399	0.0290514
ENSG00000021355	SERPINB1	2112.32	1.52047	0.190847	6.08701e-16	1.41467e-14
ENSG00000242221	PSG2	2.17474	1.51952	0.69916	0.00288227	0.00656218
ENSG00000166105	GLB1L3	105.68	1.51758	0.170068	2.05374e-19	8.33674e-18
ENSG00000148154	UGCG	1583.9	1.51614	0.132579	5.07907e-30	7.48804e-28
ENSG00000175793	SFN	31053	1.51603	0.136456	1.69796e-28	2.09249e-26
ENSG00000133216	EPHB2	198.507	1.51601	0.203866	4.06427e-14	6.99131e-13
ENSG00000227959	AL451042.2	18.9311	1.51574	0.273584	4.91297e-09	3.62826e-08
ENSG00000117650	NEK2	127.796	1.51529	0.133921	9.19824e-30	1.33446e-27
ENSG00000130487	KLHDC7B	64.6072	1.51444	0.449326	9.86241e-05	0.000312587
ENSG00000164181	ELOVL7	1341.28	1.51314	0.126521	1.49775e-32	2.97459e-30
ENSG00000255663	AP002373.1	1.91833	1.51213	0.595969	0.00114741	0.00287522
ENSG00000273394	AC128687.2	2.50208	1.5116	0.491937	0.000194993	0.000580424
ENSG00000236263	AC234582.2	7.29814	1.51101	0.37447	6.62711e-06	2.67838e-05
ENSG00000112742	TTK	153.625	1.50991	0.111254	1.68832e-41	1.00812e-38
ENSG00000171320	ESCO2	79.4405	1.50948	0.154059	5.39732e-23	3.49604e-21
ENSG00000163888	CAMK2N2	2.09948	1.50914	0.512384	0.000331245	0.000935168
ENSG00000164611	PTTG1	448.705	1.50753	0.138185	1.14569e-27	1.28057e-25
ENSG00000185480	PARPBP	163.465	1.50673	0.148896	3.59503e-24	2.76898e-22
ENSG00000178999	AURKB	171.722	1.50312	0.116492	5.98089e-38	2.28138e-35
ENSG00000229644	NAMPTP1	115.717	1.50221	0.405838	3.2382e-05	0.000113685
ENSG00000213260	YWHAZP5	3.88822	1.50215	0.463982	0.000116155	0.000363029
ENSG00000277013	AC008556.1	489.392	1.49958	0.1282	1.99931e-31	3.55892e-29
ENSG00000238795	SCARNA12	3.9324	1.49631	0.370773	4.84039e-06	2.01908e-05
ENSG00000129990	SYT5	6.7657	1.49614	0.349185	2.27386e-06	1.01492e-05
ENSG00000057657	PRDM1	761.447	1.49236	0.143959	3.83061e-25	3.2994e-23
ENSG00000104972	LILRB1	37.0034	1.49171	0.217591	1.73402e-12	2.26838e-11
ENSG00000118242	MREG	1286.34	1.4916	0.139132	9.64338e-27	9.8195e-25
ENSG00000261612	SUB1P3	7.24814	1.4914	0.305062	1.07512e-07	6.21064e-07
ENSG00000165935	SMCO2	5.96538	1.49115	0.339283	1.28582e-06	6.01393e-06
ENSG00000169299	PGM2	1775.91	1.4905	0.0952802	6.36209e-54	1.17606e-50
ENSG00000181061	HIGD1A	5490.7	1.48937	0.170385	1.22907e-18	4.36921e-17
ENSG00000272189	AL024508.1	19.1842	1.48893	0.229908	1.48642e-11	1.67622e-10
ENSG00000211797	TRAV17	5.05628	1.48886	0.37937	9.34592e-06	3.6674e-05
ENSG00000121966	CXCR4	290.158	1.48542	0.18267	2.28541e-16	5.75688e-15
ENSG00000235363	SNRPGP10	31.2251	1.48355	0.370811	9.3596e-06	3.67148e-05
ENSG00000182261	NLRP10	445.167	1.48095	0.170165	1.96238e-18	6.67016e-17
ENSG00000146410	MTFR2	44.7018	1.47774	0.170835	1.52615e-18	5.32293e-17
ENSG00000272508	AL136982.6	18.8626	1.47739	0.185041	1.63911e-16	4.20283e-15
ENSG00000236499	LINC00896	3.1025	1.47687	0.566633	0.000874343	0.00225323
ENSG00000126262	FFAR2	67.8613	1.47582	0.241609	1.80327e-10	1.69407e-09
ENSG00000258016	HIGD1AP1	23.9892	1.4726	0.251458	8.59301e-10	7.23288e-09
ENSG00000211791	TRAV13-2	4.7281	1.47237	0.444655	9.53137e-05	0.000303054
ENSG00000224568	LINC01886	11.5779	1.47181	0.271715	7.24048e-09	5.17914e-08
ENSG00000204538	PSORS1C2	694.12	1.46955	0.26042	4.30941e-09	3.21115e-08
ENSG00000261606	AC091230.2	4.25973	1.46901	0.50955	0.000365132	0.00102124
ENSG00000242125	SNHG3	502.648	1.46626	0.154483	1.53027e-21	8.39586e-20
ENSG00000117399	CDC20	332.923	1.46611	0.123698	2.99151e-32	5.70547e-30
ENSG00000267416	AC025048.4	46.7924	1.46527	0.24335	3.61338e-10	3.23763e-09
ENSG00000100290	BIK	74.6654	1.46462	0.165803	3.63788e-19	1.4215e-17
ENSG00000143942	CHAC2	108.349	1.46383	0.166059	5.52268e-19	2.09001e-17
ENSG00000255949	RPS6KB2-AS1	2.63044	1.46362	0.433757	6.79455e-05	0.000222392
ENSG00000177627	C12orf54	17.3562	1.46305	0.274427	1.51613e-08	1.02286e-07
ENSG00000069956	MAPK6	2891.61	1.46293	0.109944	8.73133e-40	4.15645e-37
ENSG00000233397	AC008063.1	1.90796	1.46182	0.697169	0.00404473	0.00888391
ENSG00000248323	LUCAT1	34.1404	1.45987	0.272916	1.49161e-08	1.00829e-07
ENSG00000255398	HCAR3	404.179	1.45917	0.233093	8.20552e-11	8.15833e-10
ENSG00000154839	SKA1	45.409	1.45884	0.115164	1.21332e-37	4.41776e-35
ENSG00000115415	STAT1	3533.51	1.45866	0.174442	3.26738e-17	9.34743e-16
ENSG00000276023	DUSP14	1589.95	1.45847	0.138937	9.49738e-26	8.81203e-24
ENSG00000229526	KRT16P4	16.8436	1.45845	0.582038	0.00115466	0.00289158
ENSG00000179603	GRM8	2.44102	1.45175	0.637947	0.00202887	0.00479267
ENSG00000234743	EIF5AP4	13.9473	1.45152	0.453134	0.000155922	0.00047352
ENSG00000224875	EML4-AS1	1.55098	1.45023	0.682519	0.00312349	0.00705324
ENSG00000261405	AC136944.3	1.62522	1.4502	0.702204	0.00437081	0.00953044
ENSG00000173239	LIPM	607.4	1.44912	0.166124	1.37074e-18	4.80879e-17
ENSG00000014257	ACPP	1316.25	1.4481	0.17582	8.38247e-17	2.24821e-15
ENSG00000172731	LRRC20	217.027	1.44756	0.156835	1.48298e-20	7.18497e-19
ENSG00000237702	TRBV3-1	3.70989	1.44663	0.617667	0.0019554	0.0046456
ENSG00000236213	AC006369.1	6.89776	1.44508	0.351017	4.78968e-06	1.99983e-05
ENSG00000164109	MAD2L1	414.357	1.4447	0.154619	5.71889e-21	2.93029e-19
ENSG00000257790	EIF4A1P4	11.5941	1.44368	0.26801	9.45796e-09	6.64379e-08
ENSG00000270120	AC007728.3	4.5156	1.44311	0.399531	3.11064e-05	0.000109719
ENSG00000250302	LINC01618	4.5098	1.44073	0.463261	0.000198584	0.000590031
ENSG00000287439	AC092078.3	4.44153	1.43959	0.455249	0.000173542	0.000521951
ENSG00000112494	UNC93A	470.447	1.43935	0.208068	1.31581e-12	1.74988e-11
ENSG00000198569	SLC34A3	2.405	1.43767	0.51891	0.000599351	0.00159909
ENSG00000277957	SENP3-EIF4A1	5.40753	1.43762	0.365861	9.12886e-06	3.58809e-05
ENSG00000167900	TK1	472.213	1.43628	0.113171	1.35797e-36	4.18376e-34
ENSG00000240891	PLCXD2	96.2914	1.43611	0.19336	3.30413e-14	5.79574e-13
ENSG00000123219	CENPK	144.185	1.43608	0.15424	7.04408e-21	3.57123e-19
ENSG00000168685	IL7R	446.95	1.43297	0.223546	4.19277e-11	4.38071e-10
ENSG00000175305	CCNE2	127.486	1.43238	0.144157	1.77129e-23	1.23023e-21
ENSG00000211753	TRBV28	15.1888	1.4264	0.203092	2.7656e-13	4.11009e-12
ENSG00000232445	EMSLR	30.9319	1.42632	0.175609	7.80069e-17	2.10391e-15
ENSG00000254610	AC004923.1	6.20017	1.42615	0.367487	1.18654e-05	4.55709e-05
ENSG00000060558	GNA15	1687.84	1.42573	0.129474	4.1101e-28	4.81804e-26
ENSG00000101057	MYBL2	240.625	1.4241	0.12649	2.14052e-29	3.00812e-27
ENSG00000248785	HIGD1AP14	8.81286	1.42349	0.370283	1.62651e-05	6.08827e-05
ENSG00000119686	FLVCR2	278.465	1.4222	0.166398	6.24375e-18	1.96649e-16
ENSG00000233819	LCEP1	3.90638	1.42209	0.479747	0.00032916	0.000930047
ENSG00000225131	PSME2P2	9.33829	1.42079	0.211752	1.51436e-12	1.99406e-11
ENSG00000251381	LINC00958	207.302	1.41934	0.157611	1.20817e-19	5.12055e-18
ENSG00000171551	ECEL1	14.6322	1.41842	0.297815	3.13216e-07	1.64919e-06
ENSG00000263429	TMEM238L	7.5407	1.41827	0.341587	4.27588e-06	1.80713e-05
ENSG00000131153	GINS2	310.212	1.41688	0.159471	3.0753e-19	1.2155e-17
ENSG00000273604	EPOP	186.787	1.41357	0.188825	2.28555e-14	4.10801e-13
ENSG00000197588	KLKP1	8.94298	1.41176	0.332359	2.70902e-06	1.18861e-05
ENSG00000259022	DNAJC8P1	2.92125	1.41173	0.503247	0.000556011	0.00149541
ENSG00000163207	IVL	3393.12	1.4116	0.188652	2.6102e-14	4.64979e-13
ENSG00000167483	NIBAN3	9.12665	1.41012	0.345619	6.52723e-06	2.64245e-05
ENSG00000180667	YOD1	1198.08	1.40976	0.120934	3.37556e-31	5.59436e-29
ENSG00000268739	AC011473.2	5.04677	1.40947	0.534054	0.000843309	0.00218214
ENSG00000128578	STRIP2	34.7725	1.40604	0.195201	1.31602e-13	2.05626e-12
ENSG00000225532	AL731684.1	9.25653	1.40553	0.497072	0.000570109	0.0015299
ENSG00000112984	KIF20A	150.915	1.40548	0.131715	9.3684e-27	9.58008e-25
ENSG00000188389	PDCD1	23.1533	1.40418	0.297023	4.01488e-07	2.06599e-06
ENSG00000258232	AC125611.3	10.2883	1.40339	0.250852	2.67046e-09	2.06946e-08
ENSG00000269855	RNF225	136.922	1.40164	0.270989	5.33355e-08	3.26216e-07
ENSG00000134545	KLRC1	8.85033	1.40104	0.327826	2.69086e-06	1.18151e-05
ENSG00000184731	FAM110C	538.437	1.40053	0.150541	8.07686e-21	4.06056e-19
ENSG00000280032	AP002800.1	50.4393	1.4003	0.14296	3.0352e-23	2.04319e-21
ENSG00000181847	TIGIT	78.8403	1.39892	0.211077	8.62224e-12	1.01172e-10
ENSG00000136696	IL36B	100.974	1.39872	0.196259	2.74448e-13	4.08375e-12
ENSG00000134851	TMEM165	2140	1.39752	0.114173	4.0031e-34	9.33966e-32
ENSG00000124731	TREM1	48.838	1.39558	0.43325	0.000170195	0.000513104
ENSG00000123609	NMI	853.599	1.39383	0.108622	2.49057e-37	8.80158e-35
ENSG00000137959	IFI44L	518.447	1.39356	0.242243	2.01087e-09	1.5943e-08
ENSG00000130829	DUSP9	12.6845	1.39346	0.29606	4.04808e-07	2.08129e-06
ENSG00000105374	NKG7	75.3477	1.39245	0.192748	1.35663e-13	2.11833e-12
ENSG00000287119	AC092580.4	2.47108	1.39212	0.584324	0.00195689	0.00464729
ENSG00000174951	FUT1	131.541	1.39098	0.112498	3.97825e-35	1.07417e-32
ENSG00000188672	RHCE	29.5982	1.39019	0.177482	9.26653e-16	2.08311e-14
ENSG00000172183	ISG20	253.319	1.39	0.164914	1.36656e-17	4.06937e-16
ENSG00000188820	CALHM6	79.8554	1.38733	0.227733	2.45976e-10	2.25785e-09
ENSG00000211721	TRBV6-5	8.16124	1.38642	0.268658	3.03679e-08	1.94399e-07
ENSG00000167286	CD3D	186.789	1.38579	0.180899	6.5277e-15	1.29109e-13
ENSG00000214514	KRT42P	91.2897	1.38446	0.208091	6.79002e-12	8.12604e-11
ENSG00000140600	SH3GL3	32.3038	1.38334	0.195043	2.92319e-13	4.33357e-12
ENSG00000104147	OIP5	101.764	1.38324	0.160656	2.78581e-18	9.2085e-17
ENSG00000121152	NCAPH	114.381	1.38292	0.112133	4.24925e-35	1.1346e-32
ENSG00000257446	ZNF878	3.07904	1.38201	0.408439	0.000102852	0.000325045
ENSG00000070501	POLB	820.212	1.38171	0.153572	1.26016e-19	5.29423e-18
ENSG00000109805	NCAPG	176.159	1.38161	0.112744	1.43027e-34	3.58031e-32
ENSG00000211746	TRBV19	9.57404	1.38101	0.363784	1.84921e-05	6.83456e-05
ENSG00000173391	OLR1	8.48748	1.38023	0.466695	0.00036557	0.00102223
ENSG00000187686	KRT18P59	6.86401	1.38013	0.349479	1.02735e-05	3.99422e-05
ENSG00000147434	CHRNA6	2.96382	1.3799	0.44718	0.000227144	0.00066575
ENSG00000143228	NUF2	142.639	1.37978	0.168621	9.17124e-17	2.44339e-15
ENSG00000226145	KRT16P6	81.7419	1.37937	0.406413	9.95599e-05	0.000315304
ENSG00000254317	AC022973.5	2.95315	1.37819	0.373035	3.01142e-05	0.000106626
ENSG00000163218	PGLYRP4	292.825	1.37664	0.168211	1.16769e-16	3.0534e-15
ENSG00000118322	ATP10B	384.45	1.37394	0.174381	1.407e-15	3.06541e-14
ENSG00000264350	SNRPGP2	31.7008	1.37334	0.291035	4.17024e-07	2.13815e-06
ENSG00000151117	TMEM86A	1138.64	1.37036	0.191325	2.99072e-13	4.42822e-12
ENSG00000135451	TROAP	116.83	1.36919	0.167397	9.50274e-17	2.52192e-15
ENSG00000253715	AC083841.2	23.1725	1.3685	0.175121	8.66972e-16	1.96735e-14
ENSG00000167656	LY6D	8071.09	1.36815	0.124447	4.52822e-28	5.25689e-26
ENSG00000085840	ORC1	87.3021	1.3659	0.122596	4.18802e-29	5.59124e-27
ENSG00000124256	ZBP1	29.1872	1.36539	0.286152	3.33256e-07	1.74098e-06
ENSG00000166851	PLK1	175.117	1.3647	0.107445	7.65664e-37	2.42101e-34
ENSG00000254427	LINC02696	2.53192	1.3642	0.658814	0.00474146	0.0102493
ENSG00000274528	AC090970.2	6.11756	1.3636	0.304409	1.0027e-06	4.79264e-06
ENSG00000184557	SOCS3	393.634	1.36058	0.197269	1.43085e-12	1.89031e-11
ENSG00000100450	GZMH	45.1836	1.36048	0.206414	9.80683e-12	1.1418e-10
ENSG00000187840	EIF4EBP1	418.921	1.3601	0.115112	3.44672e-32	6.5219e-30
ENSG00000112299	VNN1	88.8648	1.35907	0.264554	5.78304e-08	3.51383e-07
ENSG00000188505	NCCRP1	3707.58	1.35797	0.171132	9.1945e-16	2.06885e-14
ENSG00000169679	BUB1	147.627	1.35752	0.112179	1.01804e-33	2.26522e-31
ENSG00000253408	AC083973.1	27.886	1.35711	0.187794	9.08772e-14	1.46274e-12
ENSG00000276408	AC025287.2	7.87598	1.35615	0.2868	3.19204e-07	1.67558e-06
ENSG00000140451	PIF1	33.6285	1.35565	0.170964	4.36085e-16	1.04067e-14
ENSG00000127423	AUNIP	27.2939	1.35564	0.209107	1.89842e-11	2.10138e-10
ENSG00000125245	GPR18	9.39486	1.35232	0.22802	3.56601e-10	3.19876e-09
ENSG00000122862	SRGN	1157.12	1.35075	0.182016	3.83033e-14	6.6173e-13
ENSG00000211747	TRBV20-1	26.8332	1.34773	0.223557	2.98169e-10	2.7049e-09
ENSG00000088726	TMEM40	2153.66	1.34726	0.155156	1.99447e-18	6.76695e-17
ENSG00000258279	LINC00592	60.9185	1.34665	0.2043	1.0335e-11	1.1998e-10
ENSG00000211792	TRAV14DV4	2.78554	1.34614	0.662569	0.00392962	0.0086566
ENSG00000286893	AC015660.5	26.5331	1.34556	0.18357	4.14865e-14	7.12624e-13
ENSG00000089127	OAS1	959.974	1.34478	0.185148	1.23487e-13	1.94592e-12
ENSG00000139629	GALNT6	549.559	1.34439	0.146281	2.18107e-20	1.03379e-18
ENSG00000162594	IL23R	3.91215	1.3422	0.43757	0.000243972	0.000709794
ENSG00000139572	GPR84	8.42421	1.34152	0.373162	4.47009e-05	0.00015224
ENSG00000211817	TRAV38-2DV8	2.66123	1.3396	0.459837	0.000429036	0.00118209
ENSG00000267452	LINC02073	9.68828	1.33953	0.384389	6.39642e-05	0.000210507
ENSG00000158402	CDC25C	43.7207	1.33886	0.133801	2.90472e-24	2.26634e-22
ENSG00000151948	GLT1D1	80.7091	1.33809	0.21051	5.6559e-11	5.78124e-10
ENSG00000176928	GCNT4	407.97	1.33797	0.210228	5.11514e-11	5.28015e-10
ENSG00000242550	SERPINB10	17.6745	1.33764	0.266185	7.62387e-08	4.51829e-07
ENSG00000233452	STXBP5-AS1	71.8994	1.33698	0.160228	2.31581e-17	6.72929e-16
ENSG00000132530	XAF1	744.835	1.33688	0.210123	5.47478e-11	5.60564e-10
ENSG00000166451	CENPN	244.987	1.3358	0.159989	2.76562e-17	7.97846e-16
ENSG00000078081	LAMP3	443.675	1.3341	0.213249	1.2015e-10	1.16097e-09
ENSG00000105246	EBI3	22.2234	1.33264	0.26836	1.26e-07	7.18023e-07
ENSG00000285835	AP000676.5	4.03406	1.33056	0.380126	5.33834e-05	0.00017897
ENSG00000284753	EEF1AKMT4	131.539	1.33017	0.149747	2.96461e-19	1.17368e-17
ENSG00000142945	KIF2C	175.656	1.32838	0.10056	8.22641e-40	4.03447e-37
ENSG00000225127	LINC00237	5.41607	1.32637	0.370345	4.51566e-05	0.000153705
ENSG00000196684	HSH2D	30.0292	1.32612	0.20023	7.33678e-12	8.71528e-11
ENSG00000254087	LYN	700.812	1.32552	0.123117	4.45604e-27	4.73819e-25
ENSG00000051180	RAD51	149.712	1.32524	0.119705	1.16008e-28	1.45957e-26
ENSG00000157551	KCNJ15	276.549	1.32511	0.192488	1.72154e-12	2.25452e-11
ENSG00000134460	IL2RA	57.8824	1.32411	0.216643	2.36974e-10	2.18273e-09
ENSG00000254248	AC068189.1	6.71124	1.32378	0.306391	1.92365e-06	8.68607e-06
ENSG00000111012	CYP27B1	28.3052	1.32293	0.212462	9.54794e-11	9.38816e-10
ENSG00000166960	CCDC178	18.4006	1.32272	0.296071	1.12999e-06	5.33741e-06
ENSG00000211810	TRAV29DV5	5.61077	1.32247	0.417639	0.00019377	0.000577012
ENSG00000135373	EHF	3081.47	1.32154	0.159889	7.15737e-17	1.9413e-15
ENSG00000224721	AC007182.1	38.5647	1.31899	0.180845	7.01503e-14	1.14992e-12
ENSG00000163464	CXCR1	19.9975	1.31889	0.350351	2.7358e-05	9.76879e-05
ENSG00000188089	PLA2G4E	1948.4	1.31625	0.203776	3.30472e-11	3.51078e-10
ENSG00000216490	IFI30	18.6281	1.3154	0.236617	4.61753e-09	3.42059e-08
ENSG00000177202	SPACA4	4.43344	1.31539	0.364313	3.79813e-05	0.000131196
ENSG00000139329	LUM	4871.86	1.31446	0.232674	3.90817e-09	2.93858e-08
ENSG00000122952	ZWINT	366.767	1.31342	0.101273	3.31789e-38	1.32887e-35
ENSG00000268601	AC115522.1	115.32	1.31283	0.133117	3.03532e-23	2.04319e-21
ENSG00000088826	SMOX	508.963	1.31185	0.180101	1.29403e-13	2.02736e-12
ENSG00000077984	CST7	139.764	1.3114	0.17619	3.52302e-14	6.1268e-13
ENSG00000163993	S100P	874.624	1.30841	0.247533	3.13962e-08	2.00607e-07
ENSG00000181418	DDN	5.99974	1.30775	0.409395	0.000191958	0.000572112
ENSG00000189090	FAM25G	26.0311	1.30757	0.273291	3.16348e-07	1.6624e-06
ENSG00000094963	FMO2	303.606	1.30701	0.206144	9.49293e-11	9.33789e-10
ENSG00000266751	MIR3661	4.58862	1.30592	0.413757	0.000204136	0.000604734
ENSG00000224397	SMIM25	43.2301	1.30556	0.199768	1.62035e-11	1.81026e-10
ENSG00000073756	PTGS2	79.2511	1.30546	0.314977	5.24718e-06	2.1748e-05
ENSG00000232680	AC002511.1	4.3796	1.30508	0.508811	0.0012389	0.00308071
ENSG00000163687	DNASE1L3	464.421	1.29949	0.144614	1.40826e-19	5.88555e-18
ENSG00000168995	SIGLEC7	8.19556	1.29823	0.315854	5.78949e-06	2.37135e-05
ENSG00000167207	NOD2	477.959	1.2967	0.12733	1.79913e-24	1.43638e-22
ENSG00000211795	TRAV8-6	4.94047	1.29634	0.329881	1.06065e-05	4.11169e-05
ENSG00000182853	VMO1	42.9286	1.29552	0.131591	1.44861e-23	1.02387e-21
ENSG00000259704	AC124248.1	20.2806	1.29455	0.192515	2.73723e-12	3.48402e-11
ENSG00000256751	PLBD1-AS1	210.345	1.29397	0.105235	9.15384e-35	2.36533e-32
ENSG00000088325	TPX2	399.488	1.29323	0.115011	2.75738e-29	3.8082e-27
ENSG00000141433	ADCYAP1	29.7046	1.29314	0.257073	6.8962e-08	4.13171e-07
ENSG00000089692	LAG3	25.2254	1.29234	0.260265	1.41593e-07	7.98552e-07
ENSG00000238000	AC116347.1	11.1174	1.29193	0.286268	1.02495e-06	4.89285e-06
ENSG00000165490	DDIAS	83.6522	1.29071	0.132528	8.5817e-23	5.38451e-21
ENSG00000138829	FBN2	16.9145	1.29062	0.370246	7.8555e-05	0.000254127
ENSG00000278921	EPB41L4A-DT	31.0631	1.29056	0.174809	3.14225e-14	5.53197e-13
ENSG00000188508	KRTDAP	27219.2	1.28919	0.168489	7.07478e-15	1.39014e-13
ENSG00000259771	AC092756.1	2.76766	1.28839	0.518082	0.00142571	0.00349105
ENSG00000178562	CD28	78.9664	1.28811	0.163436	1.14428e-15	2.5344e-14
ENSG00000181938	GINS3	223.053	1.28681	0.101308	6.394e-37	2.07589e-34
ENSG00000167553	TUBA1C	8169.09	1.28594	0.128312	8.74699e-24	6.3442e-22
ENSG00000178233	TMEM151B	2.55605	1.2853	0.742268	0.00778426	0.0158946
ENSG00000213085	CFAP45	96.0801	1.28516	0.249134	5.50585e-08	3.359e-07
ENSG00000112559	MDFI	337.403	1.28453	0.138442	9.26694e-21	4.60111e-19
ENSG00000125740	FOSB	98.2866	1.28449	0.342687	3.08384e-05	0.000108902
ENSG00000255138	GLTPP1	6.0118	1.28334	0.299934	2.61648e-06	1.15264e-05
ENSG00000175063	UBE2C	174.456	1.28297	0.10775	8.99165e-33	1.83117e-30
ENSG00000137558	PI15	133.762	1.28138	0.208733	2.36719e-10	2.18121e-09
ENSG00000186407	CD300E	63.0087	1.28122	0.209591	2.68669e-10	2.45397e-09
ENSG00000087586	AURKA	121.766	1.28031	0.125931	1.4167e-24	1.14629e-22
ENSG00000279693	AC099521.3	37.4493	1.28031	0.33655	2.45199e-05	8.84078e-05
ENSG00000163421	PROK2	6.03778	1.27868	0.845876	0.0112872	0.0221675
ENSG00000221963	APOL6	987.454	1.27859	0.171218	3.34102e-14	5.85189e-13
ENSG00000169258	GPRIN1	95.4194	1.27752	0.212633	5.14984e-10	4.50841e-09
ENSG00000188512	AF279873.1	3.22151	1.27614	0.39177	0.000149537	0.000456551
ENSG00000105011	ASF1B	171.657	1.27588	0.109669	2.16343e-31	3.82276e-29
ENSG00000115556	PLCD4	51.5174	1.27488	0.172803	4.63068e-14	7.87543e-13
ENSG00000251002	AC244502.1	6.63202	1.27483	0.259106	1.06755e-07	6.16836e-07
ENSG00000258947	TUBB3	25.4593	1.27433	0.231871	7.76937e-09	5.52874e-08
ENSG00000276131	AC009118.2	21.3265	1.27272	0.199546	3.04112e-11	3.24805e-10
ENSG00000269933	AL031429.2	6.42744	1.27253	0.367989	7.53834e-05	0.000244604
ENSG00000158055	GRHL3	1001	1.27247	0.175032	1.25447e-13	1.97175e-12
ENSG00000140534	TICRR	36.638	1.27169	0.231317	8.07708e-09	5.73413e-08
ENSG00000184844	CYCSP45	8.18695	1.26987	0.320322	1.08484e-05	4.19533e-05
ENSG00000134757	DSG3	4320.7	1.26819	0.145736	1.57724e-18	5.47725e-17
ENSG00000281903	LINC02246	3.38248	1.26813	0.463518	0.000709269	0.00186054
ENSG00000241735	FABP5P3	3.29431	1.26593	0.380316	0.000113495	0.000355386
ENSG00000103313	MEFV	24.3189	1.26521	0.344571	4.09281e-05	0.000140446
ENSG00000089012	SIRPG	28.9103	1.26512	0.220747	2.36597e-09	1.8514e-08
ENSG00000165449	SLC16A9	29.8339	1.26468	0.200119	6.32098e-11	6.39308e-10
ENSG00000258643	BCL2L2-PABPN1	14.9671	1.26375	0.220069	1.53314e-09	1.23551e-08
ENSG00000163584	RPL22L1	1248.02	1.26259	0.171537	6.39846e-14	1.06189e-12
ENSG00000129988	LBP	5.82601	1.26225	0.649309	0.00547101	0.0116389
ENSG00000286210	AL161640.3	2.85097	1.26213	0.535138	0.00264385	0.0060752
ENSG00000233013	FAM157B	2.35997	1.26116	1.04182	0.0234174	0.0420964
ENSG00000115607	IL18RAP	19.2119	1.26059	0.250004	7.73214e-08	4.57437e-07
ENSG00000164520	RAET1E	433.347	1.25941	0.145548	2.1385e-18	7.21271e-17
ENSG00000286124	AC084277.1	33.6821	1.2592	0.248355	7.76348e-08	4.59179e-07
ENSG00000275385	CCL18	433.272	1.25642	0.3841	0.000172749	0.000519827
ENSG00000188313	PLSCR1	817.568	1.25536	0.133933	4.00184e-21	2.09517e-19
ENSG00000203760	CENPW	281.615	1.25535	0.15957	1.35045e-15	2.9583e-14
ENSG00000147689	FAM83A	593.138	1.25486	0.272834	9.36219e-07	4.50326e-06
ENSG00000203356	LINC01562	3.12884	1.25457	0.402574	0.000237131	0.00069165
ENSG00000060140	STYK1	53.4735	1.25434	0.169534	3.60679e-14	6.2581e-13
ENSG00000175779	LINC02694	14.3404	1.25409	0.212031	5.66439e-10	4.93014e-09
ENSG00000240350	SOCAR	5.85495	1.25323	0.33146	2.39846e-05	8.65816e-05
ENSG00000223394	TRBV29OR9-2	3.46381	1.25318	0.41193	0.000298043	0.000851435
ENSG00000138135	CH25H	37.1504	1.25287	0.15895	8.07607e-16	1.84133e-14
ENSG00000157111	TMEM171	46.5445	1.25162	0.260309	3.2894e-07	1.71992e-06
ENSG00000115956	PLEK	706.392	1.25042	0.20799	4.57864e-10	4.04222e-09
ENSG00000137869	CYP19A1	37.704	1.24977	0.379883	0.000151476	0.000461652
ENSG00000264964	AP001033.3	4.17049	1.24886	0.310136	7.02826e-06	2.82643e-05
ENSG00000188822	CNR2	4.17502	1.24759	0.466639	0.000994513	0.00252903
ENSG00000024526	DEPDC1	141.336	1.24497	0.142829	1.17773e-18	4.21787e-17
ENSG00000224789	AC012363.2	3.23068	1.24484	0.462684	0.000921105	0.00236107
ENSG00000159496	RGL4	12.3676	1.24423	0.240545	4.16507e-08	2.60044e-07
ENSG00000172548	NIPAL4	1722.73	1.24298	0.110218	1.78734e-29	2.52656e-27
ENSG00000100292	HMOX1	1485.43	1.2421	0.153898	3.14987e-16	7.67693e-15
ENSG00000204323	SMIM5	493.198	1.24111	0.137126	6.76319e-20	2.98761e-18
ENSG00000123136	DDX39A	1125.14	1.24087	0.108832	4.24792e-30	6.34048e-28
ENSG00000253669	GASAL1	34.2576	1.23967	0.129639	2.1467e-22	1.27062e-20
ENSG00000146242	TPBG	587.681	1.2391	0.117308	3.63003e-26	3.48933e-24
ENSG00000096996	IL12RB1	47.9551	1.23898	0.200672	1.65514e-10	1.56531e-09
ENSG00000112394	SLC16A10	771.462	1.23754	0.137397	1.28015e-19	5.36882e-18
ENSG00000231424	BX284613.2	10.5116	1.23644	0.265301	5.39313e-07	2.70965e-06
ENSG00000072571	HMMR	213.84	1.23573	0.125542	4.16975e-23	2.74529e-21
ENSG00000164620	RELL2	134.25	1.23554	0.11701	2.46229e-26	2.40534e-24
ENSG00000211935	IGHV1-3	3.09528	1.23389	0.591469	0.00400548	0.00880414
ENSG00000101935	AMMECR1	441.76	1.23366	0.0873452	5.85955e-45	5.4158e-42
ENSG00000211802	TRAV22	3.93962	1.23365	0.363646	8.95598e-05	0.000286237
ENSG00000071539	TRIP13	108.618	1.23259	0.122919	5.06204e-24	3.81335e-22
ENSG00000200087	SNORA73B	4.61714	1.23206	0.345968	5.21984e-05	0.000175364
ENSG00000123485	HJURP	85.8807	1.23181	0.134825	2.22364e-20	1.04777e-18
ENSG00000234332	BCAS2P2	3.0514	1.2296	0.378557	0.000171512	0.000516426
ENSG00000080986	NDC80	124.777	1.22886	0.0988385	1.12798e-35	3.26584e-33
ENSG00000197019	SERTAD1	926.484	1.22857	0.146022	1.72706e-17	5.09864e-16
ENSG00000227036	LINC00511	737.799	1.22733	0.140528	1.08295e-18	3.9017e-17
ENSG00000239672	NME1	2142.69	1.22657	0.163583	2.21957e-14	4.01041e-13
ENSG00000182481	KPNA2	865.473	1.2265	0.109579	4.26381e-29	5.66098e-27
ENSG00000159247	TUBBP5	48.4477	1.22623	0.257411	3.59034e-07	1.86389e-06
ENSG00000132341	RAN	8700.49	1.22496	0.128084	6.89621e-22	3.90855e-20
ENSG00000183918	SH2D1A	57.3808	1.22482	0.197096	1.28967e-10	1.23969e-09
ENSG00000129235	TXNDC17	1767.94	1.22479	0.159074	5.16841e-15	1.04196e-13
ENSG00000137168	PPIL1	732.205	1.22382	0.129853	2.36691e-21	1.26398e-19
ENSG00000172575	RASGRP1	325.172	1.22375	0.143877	7.8012e-18	2.41586e-16
ENSG00000164045	CDC25A	53.5959	1.22362	0.149089	6.02728e-17	1.66103e-15
ENSG00000152128	TMEM163	11.7599	1.22207	0.350712	8.11936e-05	0.000262147
ENSG00000197893	NRAP	4.0792	1.22092	0.530491	0.00277611	0.00634573
ENSG00000249007	AL691482.4	1.86756	1.22075	0.73479	0.0102211	0.0203011
ENSG00000173110	HSPA6	131.462	1.22061	0.153274	5.81207e-16	1.35602e-14
ENSG00000186074	CD300LF	10.6387	1.22047	0.260888	4.92109e-07	2.49018e-06
ENSG00000005059	MCUB	788.099	1.22026	0.117932	3.04924e-25	2.71394e-23
ENSG00000139734	DIAPH3	94.9554	1.2201	0.107915	5.64994e-30	8.27889e-28
ENSG00000102962	CCL22	268.283	1.22	0.274788	1.94357e-06	8.76943e-06
ENSG00000149554	CHEK1	141.369	1.21948	0.101014	9.67663e-34	2.17326e-31
ENSG00000086205	FOLH1	58.0348	1.21913	0.188075	2.45015e-11	2.66182e-10
ENSG00000152213	ARL11	74.5375	1.21903	0.147543	4.61219e-17	1.29984e-15
ENSG00000243649	CFB	107.791	1.21881	0.146856	4.83945e-17	1.35386e-15
ENSG00000166401	SERPINB8	1909.54	1.2181	0.137937	5.07143e-19	1.9314e-17
ENSG00000196743	GM2A	6329.37	1.21808	0.163918	3.82893e-14	6.6173e-13
ENSG00000177614	PGBD5	113.799	1.2174	0.280319	3.17533e-06	1.37472e-05
ENSG00000188643	S100A16	9184.93	1.21686	0.124243	7.5628e-23	4.80798e-21
ENSG00000229969	AL136982.2	3.7355	1.21649	0.598613	0.00507845	0.0108887
ENSG00000222041	CYTOR	233.937	1.21626	0.169723	2.34026e-13	3.51273e-12
ENSG00000140968	IRF8	761.261	1.21407	0.156024	3.15633e-15	6.56707e-14
ENSG00000254854	AP003390.1	20.402	1.21385	0.187394	1.66387e-11	1.85629e-10
ENSG00000198400	NTRK1	4.02828	1.21361	0.421909	0.000534212	0.0014413
ENSG00000162572	SCNN1D	99.7798	1.21334	0.292689	6.74591e-06	2.72409e-05
ENSG00000100479	POLE2	92.3134	1.21241	0.123313	3.1454e-23	2.11137e-21
ENSG00000091651	ORC6	88.2513	1.21231	0.141873	4.40298e-18	1.41819e-16
ENSG00000103490	PYCARD	1929.55	1.21113	0.100195	1.55441e-33	3.33518e-31
ENSG00000164430	CGAS	67.6001	1.21112	0.154105	1.18764e-15	2.62801e-14
ENSG00000203995	ZYG11A	8.56388	1.21042	0.301831	9.58439e-06	3.75302e-05
ENSG00000119782	FKBP1B	161.332	1.20959	0.150278	2.94844e-16	7.23738e-15
ENSG00000198937	CCDC167	454.205	1.20921	0.16344	4.71281e-14	8.00944e-13
ENSG00000197506	SLC28A3	305.575	1.20853	0.164957	8.13345e-14	1.31959e-12
ENSG00000232869	TRBV29-1	9.33289	1.20666	0.333281	4.80862e-05	0.000162801
ENSG00000203999	LINC01270	12.2435	1.20642	0.214416	3.07371e-09	2.35687e-08
ENSG00000172965	MIR4435-2HG	262.173	1.20483	0.166676	1.53547e-13	2.36986e-12
ENSG00000189057	FAM111B	170.56	1.20412	0.12448	1.8341e-22	1.09914e-20
ENSG00000197992	CLEC9A	51.308	1.20386	0.155224	2.46002e-15	5.20853e-14
ENSG00000049283	EPN3	1057.61	1.20352	0.187451	4.27009e-11	4.45182e-10
ENSG00000240386	LCE1F	1842.42	1.20264	0.207373	1.88012e-09	1.49507e-08
ENSG00000123685	BATF3	72.3566	1.20184	0.160608	2.2853e-14	4.10801e-13
ENSG00000129810	SGO1	50.3371	1.20179	0.146918	7.8001e-17	2.10391e-15
ENSG00000275743	TRBV14	2.33602	1.20162	0.674656	0.00792432	0.0161531
ENSG00000182378	PLCXD1	843.06	1.20121	0.179567	7.20483e-12	8.5755e-11
ENSG00000153563	CD8A	184.125	1.20052	0.15947	1.69356e-14	3.12102e-13
ENSG00000198576	ARC	32.5054	1.19771	0.214246	5.28691e-09	3.87465e-08
ENSG00000166411	IDH3A	1453.5	1.19754	0.106683	2.95018e-29	4.05119e-27
ENSG00000164400	CSF2	5.14746	1.1974	0.50819	0.00267493	0.00613605
ENSG00000163376	KBTBD8	72.2321	1.19541	0.160026	2.24875e-14	4.05703e-13
ENSG00000103522	IL21R	43.9676	1.19478	0.223142	2.11626e-08	1.39128e-07
ENSG00000116771	AGMAT	14.8226	1.19337	0.212931	3.47366e-09	2.63579e-08
ENSG00000117215	PLA2G2D	7.70752	1.19208	0.512672	0.00284981	0.00649321
ENSG00000271933	AL603756.1	4.84965	1.19109	0.295806	7.97168e-06	3.16955e-05
ENSG00000225720	AL031846.1	2.21253	1.19045	0.518077	0.00309489	0.00699654
ENSG00000141543	EIF4A3	2679.07	1.18627	0.0987376	3.6436e-33	7.61385e-31
ENSG00000111247	RAD51AP1	145.321	1.18574	0.103488	1.26561e-30	1.98784e-28
ENSG00000283849	AC092053.3	2.15546	1.18496	0.45109	0.00106779	0.00269567
ENSG00000174469	CNTNAP2	14.3728	1.18481	0.214294	6.43555e-09	4.64841e-08
ENSG00000211786	TRAV8-2	4.72771	1.18479	0.364594	0.000176575	0.000530343
ENSG00000136634	IL10	17.6535	1.18435	0.244571	2.30494e-07	1.24612e-06
ENSG00000236603	RANP1	38.0087	1.18309	0.268221	2.25692e-06	1.00773e-05
ENSG00000182118	FAM89A	1187.82	1.18288	0.167464	5.26201e-13	7.50453e-12
ENSG00000249859	PVT1	108.245	1.18135	0.159875	4.21418e-14	7.22333e-13
ENSG00000250771	AC106865.1	5.94124	1.18124	0.415849	0.000698154	0.00183319
ENSG00000117091	CD48	552.968	1.18064	0.166899	4.94027e-13	7.07929e-12
ENSG00000176890	TYMS	358.924	1.18048	0.10145	2.4417e-31	4.19118e-29
ENSG00000119714	GPR68	409.769	1.17956	0.167831	7.56589e-13	1.04975e-11
ENSG00000224286	LINC01142	5.15488	1.17874	0.303556	1.54623e-05	5.81766e-05
ENSG00000169403	PTAFR	452.654	1.17704	0.136657	3.73126e-18	1.2117e-16
ENSG00000276953	TRBV12-4	5.0097	1.17669	0.431235	0.000868667	0.00224028
ENSG00000090889	KIF4A	121.553	1.1758	0.11319	1.56119e-25	1.41041e-23
ENSG00000163032	VSNL1	743.81	1.17459	0.121316	1.98745e-22	1.18807e-20
ENSG00000132357	CARD6	316.578	1.17381	0.146912	5.58941e-16	1.31299e-14
ENSG00000272599	AC016394.3	21.5275	1.1733	0.181701	2.00766e-11	2.20805e-10
ENSG00000184182	UBE2F	852.669	1.17304	0.107326	6.87418e-28	7.90399e-26
ENSG00000270800	RPS10-NUDT3	163.759	1.17098	0.169372	1.48142e-12	1.95176e-11
ENSG00000146670	CDCA5	181.216	1.16907	0.106495	3.10093e-28	3.70738e-26
ENSG00000164761	TNFRSF11B	49.1595	1.16847	0.231138	9.93763e-08	5.77536e-07
ENSG00000109193	SULT1E1	100.476	1.16831	0.183125	4.79157e-11	4.96106e-10
ENSG00000286313	AL360178.1	2.50084	1.1682	0.572089	0.00581077	0.0122701
ENSG00000204264	PSMB8	3069.45	1.16798	0.128508	4.99636e-20	2.26971e-18
ENSG00000177669	MBOAT4	2.40755	1.16755	0.671928	0.0095884	0.0191744
ENSG00000196776	CD47	2492.12	1.16049	0.0917655	1.72082e-36	5.23455e-34
ENSG00000277895	AC135279.4	2.36024	1.16038	0.536345	0.0039584	0.00871049
ENSG00000267688	KF456478.1	14.962	1.16037	0.233873	1.2993e-07	7.38142e-07
ENSG00000249856	AC116337.3	2.97739	1.15994	0.373021	0.000269599	0.000776919
ENSG00000106366	SERPINE1	144.621	1.15987	0.198094	1.40468e-09	1.14233e-08
ENSG00000127564	PKMYT1	96.8273	1.15969	0.141897	1.01668e-16	2.67894e-15
ENSG00000144452	ABCA12	1633.57	1.1588	0.169808	3.09013e-12	3.89402e-11
ENSG00000285753	AL139247.1	651.989	1.15791	0.230685	1.35436e-07	7.66346e-07
ENSG00000140511	HAPLN3	317.416	1.15724	0.150132	5.16622e-15	1.04196e-13
ENSG00000112303	VNN2	26.2616	1.15713	0.236807	2.12138e-07	1.15572e-06
ENSG00000255364	SMILR	3.8104	1.15675	0.418077	0.000822903	0.0021344
ENSG00000105352	CEACAM4	7.44385	1.15599	0.396644	0.000574101	0.00154027
ENSG00000186792	HYAL3	48.4993	1.15549	0.133084	9.82545e-19	3.5667e-17
ENSG00000236480	PKMP1	2.47606	1.1553	0.511833	0.00326916	0.00734696
ENSG00000215910	C1orf167	41.5065	1.15458	0.159473	1.09899e-13	1.73863e-12
ENSG00000181026	AEN	307.251	1.15377	0.1143	3.50942e-24	2.71173e-22
ENSG00000268170	AC073342.2	2.46645	1.15273	0.542694	0.00488328	0.0105209
ENSG00000121621	KIF18A	56.1101	1.15134	0.133111	1.71334e-18	5.88189e-17
ENSG00000125148	MT2A	1827.35	1.1509	0.143329	4.41071e-16	1.05153e-14
ENSG00000233381	AK4P3	2.33372	1.15033	0.601122	0.00709258	0.0146491
ENSG00000108010	GLRX3	2332.32	1.14867	0.136616	1.84354e-17	5.40929e-16
ENSG00000109255	NMU	582.798	1.1484	0.174773	1.51877e-11	1.71109e-10
ENSG00000068489	PRR11	152.609	1.147	0.111429	3.96213e-25	3.37638e-23
ENSG00000169508	GPR183	179.631	1.14516	0.150314	9.15228e-15	1.76092e-13
ENSG00000189334	S100A14	16301	1.14484	0.133392	4.21698e-18	1.36207e-16
ENSG00000055957	ITIH1	5.93953	1.14443	0.346847	0.00016056	0.000486253
ENSG00000161031	PGLYRP2	12.8389	1.1438	0.434708	0.00137383	0.00337606
ENSG00000188215	DCUN1D3	404.288	1.14357	0.133494	6.05437e-18	1.91438e-16
ENSG00000236279	CLEC2L	11.1281	1.1422	0.276576	7.02873e-06	2.82643e-05
ENSG00000174325	DIRC1	4.37043	1.1422	0.368366	0.000311626	0.000886549
ENSG00000121858	TNFSF10	2826.42	1.14218	0.113611	5.93328e-24	4.42804e-22
ENSG00000100911	PSME2	2183.54	1.14138	0.0996865	2.20799e-30	3.37963e-28
ENSG00000147697	GSDMC	668.777	1.14109	0.105581	2.25749e-27	2.45474e-25
ENSG00000245080	MIR3150BHG	15.2944	1.13988	0.211787	1.31824e-08	9.00729e-08
ENSG00000210195	MT-TT	60.8812	1.13923	0.221271	6.0632e-08	3.67107e-07
ENSG00000256262	USP30-AS1	14.6749	1.13863	0.28124	9.70713e-06	3.7949e-05
ENSG00000235162	C12orf75	712.948	1.13675	0.130381	1.32904e-18	4.66931e-17
ENSG00000165389	SPTSSA	2175.85	1.13664	0.131428	2.58704e-18	8.59879e-17
ENSG00000164047	CAMP	13.6956	1.13492	0.433705	0.00149359	0.00363689
ENSG00000204577	LILRB3	51.8047	1.13492	0.199569	4.02031e-09	3.0163e-08
ENSG00000253522	MIR3142HG	27.9582	1.13443	0.201857	4.65657e-09	3.44845e-08
ENSG00000105219	CNTD2	3.544	1.13419	0.355241	0.000214571	0.000631906
ENSG00000146192	FGD2	365.04	1.13355	0.115452	5.2445e-23	3.40623e-21
ENSG00000198223	CSF2RA	287.415	1.1324	0.124946	6.33743e-20	2.81506e-18
ENSG00000261143	ADAMTS7P3	7.47848	1.13184	0.29087	1.78934e-05	6.63165e-05
ENSG00000226054	MEMO1P1	11.0126	1.1308	0.203819	4.9893e-09	3.6801e-08
ENSG00000158050	DUSP2	235.086	1.13	0.147024	5.27843e-15	1.06325e-13
ENSG00000177359	AC024940.2	38.7531	1.129	0.284496	1.47495e-05	5.57041e-05
ENSG00000163467	TSACC	3.68068	1.12885	0.473508	0.0028745	0.00654574
ENSG00000182885	ADGRG3	14.7669	1.12815	0.436338	0.00168609	0.00405956
ENSG00000111796	KLRB1	87.2437	1.12724	0.148836	1.31969e-14	2.48344e-13
ENSG00000275791	TRBV10-3	5.33487	1.12718	0.366803	0.000362682	0.00101486
ENSG00000158220	ESYT3	500.902	1.12359	0.132784	1.21171e-17	3.63075e-16
ENSG00000111206	FOXM1	177.791	1.12338	0.140154	4.47717e-16	1.06631e-14
ENSG00000259838	ELOCP2	3.19225	1.12263	0.382609	0.000526927	0.00142388
ENSG00000282173	TRBJ1-5	2.19008	1.12153	0.567044	0.00643207	0.0134396
ENSG00000125347	IRF1	926.487	1.11867	0.137902	2.31932e-16	5.83484e-15
ENSG00000242372	EIF6	3737.91	1.11853	0.102375	7.10418e-28	8.12955e-26
ENSG00000140030	GPR65	71.4641	1.11827	0.152283	6.75298e-14	1.1138e-12
ENSG00000186827	TNFRSF4	53.5743	1.11813	0.218805	8.00247e-08	4.72152e-07
ENSG00000101003	GINS1	225.832	1.11753	0.119826	5.28729e-21	2.72075e-19
ENSG00000162894	FCMR	67.7568	1.11631	0.171153	1.99503e-11	2.19618e-10
ENSG00000132274	TRIM22	1339.82	1.11542	0.168843	1.37936e-11	1.56355e-10
ENSG00000268903	AL627309.6	19.1792	1.11472	0.378249	0.000577747	0.00154919
ENSG00000228305	AC016734.1	24.4435	1.11399	0.199384	5.21961e-09	3.83e-08
ENSG00000250687	NAIPP1	2.97112	1.11356	0.681828	0.0126785	0.0245667
ENSG00000139988	RDH12	1330.01	1.1128	0.135085	7.67915e-17	2.07579e-15
ENSG00000125804	FAM182A	90.6724	1.11211	0.176638	9.46452e-11	9.31375e-10
ENSG00000050628	PTGER3	881.66	1.11095	0.119586	8.55964e-21	4.28535e-19
ENSG00000112096	SOD2	5622.52	1.11082	0.130706	9.10388e-18	2.7834e-16
ENSG00000101084	RAB5IF	1584.51	1.11008	0.164284	4.88321e-12	5.9598e-11
ENSG00000182782	HCAR2	502.377	1.10851	0.157715	6.99433e-13	9.75512e-12
ENSG00000186767	SPIN4	119.366	1.10815	0.122542	6.0518e-20	2.69816e-18
ENSG00000180198	RCC1	778.69	1.1076	0.0912591	6.76649e-34	1.54862e-31
ENSG00000172115	CYCS	4875.73	1.1069	0.133314	4.53496e-17	1.28061e-15
ENSG00000145879	SPINK7	69.5348	1.10618	0.441766	0.0020301	0.00479509
ENSG00000217325	PRELID1P1	5.94715	1.10584	0.313377	7.33581e-05	0.000238645
ENSG00000104974	LILRA1	8.82437	1.10523	0.348363	0.000280856	0.000806555
ENSG00000137812	KNL1	79.8065	1.10493	0.129343	4.39817e-18	1.41819e-16
ENSG00000169035	KLK7	4414.09	1.10482	0.143055	4.76516e-15	9.66342e-14
ENSG00000232818	RPS2P32	10.1917	1.10345	0.202759	8.66917e-09	6.13093e-08
ENSG00000196954	CASP4	2094.57	1.10268	0.101702	1.73689e-27	1.92347e-25
ENSG00000221926	TRIM16	769.957	1.10085	0.109087	3.89057e-24	2.97752e-22
ENSG00000279384	AC080188.2	10.5868	1.10039	0.253115	2.46738e-06	1.09196e-05
ENSG00000105988	NHP2P1	15.2733	1.10037	0.227175	2.6137e-07	1.39515e-06
ENSG00000187862	TTC24	3.63652	1.09998	0.529552	0.00564384	0.0119622
ENSG00000137267	TUBB2A	1289.48	1.0997	0.134075	1.07653e-16	2.82733e-15
ENSG00000175352	NRIP3	50.1084	1.09681	0.180072	2.94067e-10	2.67072e-09
ENSG00000165997	ARL5B	695.067	1.09655	0.124144	4.99405e-19	1.90798e-17
ENSG00000116824	CD2	233.271	1.09621	0.182915	6.29247e-10	5.43351e-09
ENSG00000170542	SERPINB9	183.628	1.09621	0.166447	1.58715e-11	1.78061e-10
ENSG00000114738	MAPKAPK3	2777.37	1.09616	0.101238	2.06153e-27	2.25184e-25
ENSG00000243137	PSG4	117.999	1.09389	0.20828	4.14498e-08	2.58924e-07
ENSG00000131979	GCH1	394.575	1.09354	0.12849	7.61286e-18	2.36058e-16
ENSG00000163565	IFI16	2409.79	1.09048	0.115485	2.14249e-21	1.15182e-19
ENSG00000104549	SQLE	1444.2	1.09032	0.114812	1.296e-21	7.12681e-20
ENSG00000259004	LINC02285	3.49082	1.08929	0.429762	0.00195937	0.00465182
ENSG00000170786	SDR16C5	1863.49	1.08741	0.146837	4.87601e-14	8.26926e-13
ENSG00000241322	CDRT1	14.8867	1.08718	0.212755	6.85704e-08	4.11132e-07
ENSG00000078589	P2RY10	73.2349	1.08681	0.186981	1.74071e-09	1.39251e-08
ENSG00000174371	EXO1	63.3332	1.08671	0.121455	1.25832e-19	5.29423e-18
ENSG00000108849	PPY	3.22177	1.08638	0.614181	0.010221	0.0203011
ENSG00000211776	TRAV2	3.90916	1.08633	0.457168	0.00295992	0.0067167
ENSG00000152778	IFIT5	474.623	1.08627	0.132373	9.76818e-17	2.58808e-15
ENSG00000182489	XKRX	504.303	1.08572	0.175676	2.15369e-10	2.00291e-09
ENSG00000086300	SNX10	207.9	1.08511	0.187616	2.23048e-09	1.75108e-08
ENSG00000155918	RAET1L	65.1308	1.08502	0.220884	2.21067e-07	1.19974e-06
ENSG00000160588	MPZL3	1368.82	1.08476	0.135781	5.99027e-16	1.39488e-14
ENSG00000137807	KIF23	147.478	1.08469	0.103177	5.85664e-26	5.51925e-24
ENSG00000197540	GZMM	61.5705	1.08409	0.193945	6.2129e-09	4.49705e-08
ENSG00000185798	WDR53	386.886	1.08373	0.114508	1.60243e-21	8.77176e-20
ENSG00000175893	ZDHHC21	521.172	1.0828	0.127854	1.09174e-17	3.29593e-16
ENSG00000261268	AC112236.1	9.43485	1.08219	0.364262	0.000556255	0.0014959
ENSG00000145632	PLK2	1596.2	1.08215	0.106121	1.36017e-24	1.10427e-22
ENSG00000284461	AC027644.4	3.31182	1.08165	0.383397	0.000818061	0.00212275
ENSG00000255221	CARD17	112.495	1.08119	0.229943	6.15289e-07	3.05244e-06
ENSG00000171643	S100Z	2.25597	1.08024	0.462334	0.00322389	0.0072561
ENSG00000100373	UPK3A	5.16114	1.08009	0.276357	1.6269e-05	6.08879e-05
ENSG00000244617	ASPRV1	14900	1.08002	0.218121	1.98894e-07	1.09149e-06
ENSG00000184661	CDCA2	79.5362	1.07879	0.12788	1.30079e-17	3.88313e-16
ENSG00000284969	AL049629.2	7.4139	1.07879	0.368615	0.000634319	0.0016823
ENSG00000116663	FBXO6	342.888	1.07865	0.101614	1.57336e-26	1.56237e-24
ENSG00000139193	CD27	68.6577	1.078	0.248373	3.50057e-06	1.50111e-05
ENSG00000262624	AC113189.1	5.70412	1.07748	0.29973	6.09173e-05	0.000201501
ENSG00000249451	AC021491.1	2.51685	1.0772	0.72396	0.0165326	0.0310508
ENSG00000137628	DDX60	746.028	1.07667	0.196805	1.32995e-08	9.0847e-08
ENSG00000113763	UNC5A	10.4243	1.07663	0.309356	9.77732e-05	0.000310258
ENSG00000125910	S1PR4	54.6454	1.07661	0.152728	5.37424e-13	7.64644e-12
ENSG00000151239	TWF1	2809.22	1.07638	0.111602	3.07712e-22	1.80356e-20
ENSG00000205106	LINC02716	9.24227	1.07629	0.211875	7.36385e-08	4.38021e-07
ENSG00000142748	FCN3	9.31132	1.0762	0.267352	1.1293e-05	4.35467e-05
ENSG00000134755	DSC2	1891.32	1.07274	0.16577	3.24702e-11	3.4587e-10
ENSG00000187180	LCE2C	2085.89	1.07269	0.180516	9.12313e-10	7.65228e-09
ENSG00000169129	AFAP1L2	697.145	1.07262	0.132552	2.6071e-16	6.45889e-15
ENSG00000165806	CASP7	1007.89	1.07247	0.100685	1.24214e-26	1.24895e-24
ENSG00000267139	AC005262.2	20.8769	1.07228	0.21448	1.38567e-07	7.83139e-07
ENSG00000164087	POC1A	127.61	1.07204	0.137896	2.84468e-15	5.95475e-14
ENSG00000243550	LINC01214	40.3252	1.07075	0.288098	4.53023e-05	0.000154157
ENSG00000140280	LYSMD2	169.206	1.06956	0.106651	8.11743e-24	5.96545e-22
ENSG00000139173	TMEM117	402.28	1.06821	0.102379	1.07451e-25	9.93139e-24
ENSG00000175634	RPS6KB2	2973.6	1.06706	0.106511	8.37816e-24	6.11962e-22
ENSG00000158516	CPA2	3.21217	1.06632	0.378484	0.000811522	0.00210715
ENSG00000108932	SLC16A6	143.466	1.06625	0.177271	5.83934e-10	5.07322e-09
ENSG00000038945	MSR1	231.883	1.06609	0.177939	5.36124e-10	4.68495e-09
ENSG00000163435	ELF3	322.787	1.06561	0.211365	1.25179e-07	7.13683e-07
ENSG00000188282	RUFY4	11.4387	1.06542	0.367585	0.000682146	0.00179705
ENSG00000065911	MTHFD2	935.928	1.0654	0.115591	1.65526e-20	7.95552e-19
ENSG00000186810	CXCR3	34.1163	1.0653	0.237905	1.91031e-06	8.63396e-06
ENSG00000176153	GPX2	236.676	1.06444	0.141253	1.7168e-14	3.15898e-13
ENSG00000114346	ECT2	307.429	1.06326	0.0795805	9.98911e-41	5.45564e-38
ENSG00000112149	CD83	237.601	1.06265	0.14872	3.22416e-13	4.73593e-12
ENSG00000223356	AL590666.1	8.55092	1.06207	0.244493	3.08543e-06	1.33886e-05
ENSG00000187522	HSPA14	479.317	1.06181	0.129435	9.93846e-17	2.62741e-15
ENSG00000121797	CCRL2	28.8905	1.06082	0.208616	9.29491e-08	5.42019e-07
ENSG00000118939	UCHL3	453.461	1.06058	0.135762	2.27582e-15	4.83983e-14
ENSG00000255571	MIR9-3HG	16.8245	1.06039	0.195586	1.24038e-08	8.53106e-08
ENSG00000173369	C1QB	664.549	1.05962	0.159668	1.13131e-11	1.30453e-10
ENSG00000078725	BRINP1	9.56441	1.05886	0.420226	0.00217636	0.00510145
ENSG00000213906	LTB4R2	584.855	1.0586	0.114945	1.8387e-20	8.78447e-19
ENSG00000006634	DBF4	241.75	1.0582	0.109246	1.78133e-22	1.07018e-20
ENSG00000069011	PITX1	205.397	1.05781	0.308455	0.000129895	0.000401947
ENSG00000235472	EIF4A1P7	4.73306	1.05643	0.369683	0.000755848	0.00197239
ENSG00000187037	GPR141	14.9768	1.05563	0.166589	4.52534e-11	4.70569e-10
ENSG00000104522	TSTA3	2687.38	1.05498	0.10464	4.25868e-24	3.2489e-22
ENSG00000165501	LRR1	308.375	1.05416	0.14054	2.38352e-14	4.27451e-13
ENSG00000085265	FCN1	168.644	1.05349	0.189242	7.87121e-09	5.59294e-08
ENSG00000211785	TRAV12-1	4.93646	1.05335	0.376336	0.000994521	0.00252903
ENSG00000108691	CCL2	327.877	1.053	0.139496	1.6349e-14	3.02218e-13
ENSG00000176014	TUBB6	4193.78	1.05252	0.0951201	1.55264e-28	1.94331e-26
ENSG00000215533	LINC00189	6.91445	1.0524	0.269857	1.82268e-05	6.74387e-05
ENSG00000109321	AREG	144.495	1.05236	0.241366	3.25562e-06	1.40661e-05
ENSG00000180644	PRF1	78.8285	1.05104	0.175826	6.99297e-10	5.98036e-09
ENSG00000006625	GGCT	2156.02	1.05067	0.142081	5.44475e-14	9.12431e-13
ENSG00000204539	CDSN	10188.7	1.0498	0.22391	7.53438e-07	3.67781e-06
ENSG00000180638	SLC47A2	95.9457	1.04946	0.234473	1.81756e-06	8.24733e-06
ENSG00000137193	PIM1	1667.07	1.04945	0.102164	6.54631e-25	5.4434e-23
ENSG00000134539	KLRD1	23.2212	1.04897	0.24826	5.50541e-06	2.26735e-05
ENSG00000198821	CD247	92.6702	1.04805	0.165996	8.74737e-11	8.66123e-10
ENSG00000213886	UBD	46.0405	1.04749	0.220686	5.05164e-07	2.5498e-06
ENSG00000226125	LINC01907	4.64706	1.04621	0.367443	0.000793749	0.00206457
ENSG00000103056	SMPD3	1228.17	1.04589	0.313632	0.000201569	0.000597866
ENSG00000128713	HOXD11	5.80826	1.04584	0.384134	0.00122526	0.00304933
ENSG00000117560	FASLG	22.5064	1.04546	0.223496	6.49479e-07	3.20881e-06
ENSG00000235001	EIF4A1P2	20.0838	1.04484	0.206322	1.00261e-07	5.82396e-07
ENSG00000271984	AL008726.1	6.15673	1.04463	0.416307	0.00216871	0.005087
ENSG00000267327	AC009271.1	12.5155	1.0439	0.276201	3.72533e-05	0.000128903
ENSG00000217094	PPIAP31	49.0123	1.04387	0.345124	0.000506461	0.00137461
ENSG00000132164	SLC6A11	221.256	1.04276	0.129717	3.739e-16	9.03034e-15
ENSG00000187223	LCE2D	1265.82	1.04239	0.179534	2.02511e-09	1.604e-08
ENSG00000104368	PLAT	497.673	1.04179	0.243373	4.67757e-06	1.9583e-05
ENSG00000233901	LINC01503	151.088	1.04172	0.124712	2.89356e-17	8.33753e-16
ENSG00000077238	IL4R	1213.67	1.04157	0.139299	3.52346e-14	6.1268e-13
ENSG00000211734	TRBV5-1	10.0164	1.04134	0.244581	4.24593e-06	1.79542e-05
ENSG00000241657	TRBV11-2	4.48112	1.04131	0.53879	0.008232	0.0166982
ENSG00000247774	PCED1B-AS1	102.917	1.04106	0.157283	1.18734e-11	1.36261e-10
ENSG00000273199	AP000692.2	7.03308	1.04093	0.322538	0.000252893	0.000732908
ENSG00000172673	THEMIS	56.5146	1.04078	0.170103	2.70142e-10	2.46648e-09
ENSG00000143184	XCL1	20.8248	1.04034	0.278386	4.27577e-05	0.000146223
ENSG00000133805	AMPD3	483.367	1.04018	0.146117	4.14691e-13	6.02505e-12
ENSG00000177628	GBA	1060.33	1.04004	0.144246	2.21825e-13	3.34049e-12
ENSG00000114023	FAM162A	2697.6	1.03983	0.134365	4.04582e-15	8.30273e-14
ENSG00000235847	LDHAP7	2.88191	1.03968	0.580288	0.0135475	0.0260426
ENSG00000163235	TGFA	1033.24	1.03933	0.157602	1.42484e-11	1.61131e-10
ENSG00000166920	C15orf48	1799.79	1.0391	0.271528	2.97253e-05	0.000105358
ENSG00000143412	ANXA9	434.397	1.03889	0.20761	1.50636e-07	8.44992e-07
ENSG00000161888	SPC24	70.7275	1.03716	0.139117	3.11419e-14	5.49061e-13
ENSG00000211801	TRAV21	4.50811	1.03702	0.312997	0.000177407	0.00053271
ENSG00000214706	IFRD2	1002.55	1.03692	0.0941923	2.71314e-28	3.27635e-26
ENSG00000251495	PPIAP11	26.6157	1.03556	0.558517	0.00963174	0.0192499
ENSG00000232004	CAP1P2	4.43297	1.03386	0.292142	7.71954e-05	0.000249935
ENSG00000211788	TRAV13-1	7.23974	1.03367	0.285706	6.25949e-05	0.00020634
ENSG00000065615	CYB5R4	705.81	1.03354	0.128166	3.15968e-16	7.69305e-15
ENSG00000101224	CDC25B	727.378	1.03235	0.118455	1.48051e-18	5.17876e-17
ENSG00000215284	AL512633.1	3.89547	1.03223	0.36883	0.000944621	0.00241453
ENSG00000287242	AC073593.2	2.65205	1.03103	0.524911	0.00769874	0.0157494
ENSG00000132507	EIF5A	12739	1.03034	0.116214	3.92635e-19	1.52676e-17
ENSG00000258732	AC025884.1	5.86564	1.0298	0.354112	0.000658151	0.00174032
ENSG00000135047	CTSL	1954.3	1.02973	0.124199	5.27798e-17	1.4697e-15
ENSG00000211724	TRBV6-6	3.35223	1.02969	0.502366	0.00637845	0.0133447
ENSG00000171951	SCG2	15.0921	1.02943	0.34882	0.000607545	0.00161718
ENSG00000153283	CD96	132.401	1.02875	0.17267	7.95948e-10	6.73501e-09
ENSG00000160654	CD3G	100.951	1.02862	0.16173	6.054e-11	6.14633e-10
ENSG00000228283	KATNBL1P6	3.41785	1.02803	0.472646	0.00509981	0.0109296
ENSG00000115267	IFIH1	591.038	1.02651	0.165302	1.59821e-10	1.51446e-09
ENSG00000227403	LINC01806	150.424	1.02531	0.160382	5.34521e-11	5.49404e-10
ENSG00000277089	AC243829.4	7.88446	1.0253	0.409428	0.00245225	0.00567236
ENSG00000188486	H2AX	554.667	1.02501	0.104973	9.05341e-23	5.66569e-21
ENSG00000196136	SERPINA3	27.6245	1.0248	0.361973	0.000881877	0.00227094
ENSG00000213621	RPSAP54	13.4385	1.024	0.599945	0.0123286	0.0239564
ENSG00000111981	ULBP1	2.96189	1.02347	0.409943	0.00217436	0.00509727
ENSG00000168461	RAB31	1521.81	1.02317	0.129271	1.09999e-15	2.44305e-14
ENSG00000130649	CYP2E1	269.298	1.02281	0.123139	4.00783e-17	1.1371e-15
ENSG00000143185	XCL2	12.1029	1.02184	0.32834	0.000394932	0.00109617
ENSG00000267308	LINC01764	2.37124	1.02122	0.602717	0.0127351	0.0246604
ENSG00000169607	CKAP2L	82.5003	1.01995	0.127051	3.51931e-16	8.52546e-15
ENSG00000165272	AQP3	13718.9	1.01946	0.121447	2.13688e-17	6.23954e-16
ENSG00000162267	ITIH3	23.841	1.01896	0.365312	0.00115098	0.00288386
ENSG00000253293	HOXA10	129.329	1.01875	0.253409	1.51153e-05	5.69962e-05
ENSG00000143977	SNRPG	1696.27	1.01871	0.18096	5.67505e-09	4.1364e-08
ENSG00000107968	MAP3K8	549.908	1.01826	0.119912	9.32123e-18	2.83902e-16
ENSG00000011426	ANLN	406.214	1.01822	0.0994835	8.49473e-25	6.99099e-23
ENSG00000211772	TRBC2	373.772	1.01718	0.161194	9.31696e-11	9.18715e-10
ENSG00000168394	TAP1	3011	1.01695	0.133025	8.89425e-15	1.71677e-13
ENSG00000217624	AL627402.1	13.5417	1.01694	0.219173	7.98613e-07	3.88649e-06
ENSG00000164588	HCN1	4.9946	1.01684	0.392149	0.00180693	0.00432192
ENSG00000211799	TRAV19	8.7044	1.01673	0.290984	0.00010311	0.000325774
ENSG00000185885	IFITM1	1867.59	1.0139	0.115685	9.33167e-19	3.39772e-17
ENSG00000084207	GSTP1	8243.99	1.01362	0.100661	4.89143e-24	3.70807e-22
ENSG00000258875	AL135818.1	31.7514	1.0131	0.175566	2.15739e-09	1.69926e-08
ENSG00000246526	LINC002481	9.4498	1.01293	0.269521	3.65983e-05	0.000126863
ENSG00000102384	CENPI	33.8417	1.01279	0.109364	3.91933e-21	2.05645e-19
ENSG00000256039	LINC02446	7.44566	1.01252	0.369354	0.00127111	0.00315134
ENSG00000189420	ZFP92	22.4984	1.0116	0.342058	0.000683135	0.00179918
ENSG00000253626	EIF5AL1	54.616	1.0101	0.190266	2.99096e-08	1.91618e-07
ENSG00000259933	AC009065.3	5.67189	1.00962	0.300048	0.000155765	0.000473163
ENSG00000171793	CTPS1	485.393	1.00941	0.0912749	1.77633e-28	2.15591e-26
ENSG00000130021	PUDP	174.045	1.00935	0.0941274	4.23894e-27	4.52737e-25
ENSG00000178082	TWF1P1	19.6234	1.00919	0.238289	5.49592e-06	2.26384e-05
ENSG00000101166	PRELID3B	1997	1.00918	0.116283	1.99649e-18	6.76695e-17
ENSG00000257878	AC007298.2	40.3119	1.00915	0.172525	1.36375e-09	1.11017e-08
ENSG00000100298	APOBEC3H	6.00882	1.00828	0.382538	0.00162054	0.00391624
ENSG00000069849	ATP1B3	6945.25	1.00782	0.107155	2.91961e-21	1.542e-19
ENSG00000237649	KIFC1	228.368	1.00771	0.0927919	7.97965e-28	9.04523e-26
ENSG00000260328	AC104024.2	5.89822	1.00745	0.315306	0.000277293	0.000797179
ENSG00000138678	GPAT3	278.965	1.00666	0.144489	1.17361e-12	1.57383e-11
ENSG00000251455	AC092611.1	5.22726	1.0066	0.348748	0.000765504	0.00199586
ENSG00000200534	SNORA33	8.74971	1.00655	0.250618	1.28663e-05	4.9187e-05
ENSG00000255526	NEDD8-MDP1	2.36385	1.0061	0.480559	0.00622077	0.0130435
ENSG00000182866	LCK	227.076	1.0055	0.167808	7.12238e-10	6.08021e-09
ENSG00000287887	AL391560.2	3.86793	1.005	0.476703	0.00607911	0.0127788
ENSG00000123892	RAB38	1554.43	1.00392	0.135169	4.58291e-14	7.81077e-13
ENSG00000145283	SLC10A6	230.927	1.00383	0.117944	7.82688e-18	2.42069e-16
ENSG00000016082	ISL1	23.3433	1.00268	0.220828	1.43432e-06	6.64255e-06
ENSG00000285976	AL135905.2	113.82	1.00231	0.153085	2.00115e-11	2.2019e-10
ENSG00000167799	NUDT8	368.545	1.00214	0.122572	1.26616e-16	3.28941e-15
ENSG00000180549	FUT7	57.3733	1.00182	0.178536	5.9598e-09	4.32166e-08
ENSG00000130589	HELZ2	543.773	1.00127	0.229117	3.66768e-06	1.56634e-05
ENSG00000100036	SLC35E4	183.541	1.00085	0.108124	9.91875e-21	4.8944e-19
ENSG00000143226	FCGR2A	228.453	1.00072	0.162538	2.46868e-10	2.26431e-09
ENSG00000259178	AC023906.2	14.4359	1.00026	0.248605	1.31758e-05	5.02605e-05
ENSG00000131042	LILRB2	110.976	1.00007	0.156158	5.23827e-11	5.4003e-10
ENSG00000115163	CENPA	78.8722	0.999831	0.152937	2.04563e-11	2.24777e-10
ENSG00000122223	CD244	29.9456	0.999802	0.177265	4.47128e-09	3.32146e-08
ENSG00000216285	AC078819.1	11.0307	0.999683	0.231665	3.66196e-06	1.56445e-05
ENSG00000226986	AC092017.1	2.96404	0.998243	0.48191	0.00686086	0.0142255
ENSG00000231890	DARS-AS1	37.8812	0.997783	0.148443	4.47858e-12	5.51074e-11
ENSG00000254612	AP001000.1	51.7269	0.997715	0.126132	7.15577e-16	1.64555e-14
ENSG00000278615	C11orf98	343.847	0.997264	0.134796	5.30169e-14	8.90944e-13
ENSG00000224908	TIMM8BP2	8.70544	0.996836	0.291928	0.000138419	0.000425419
ENSG00000121075	TBX4	3.91828	0.996245	0.722599	0.0224624	0.0406044
ENSG00000260047	BCAP31P2	19.5634	0.996188	0.301843	0.000210645	0.000621564
ENSG00000223478	AL441992.2	57.1223	0.995946	0.160977	1.90793e-10	1.78541e-09
ENSG00000137571	SLCO5A1	10.0796	0.995282	0.321584	0.000418262	0.00115479
ENSG00000118515	SGK1	2314.05	0.995036	0.104272	8.12364e-22	4.57188e-20
ENSG00000134490	TMEM241	221.326	0.994527	0.0968307	4.65624e-25	3.93993e-23
ENSG00000224429	LINC00539	6.11371	0.99443	0.259081	2.63276e-05	9.43135e-05
ENSG00000213859	KCTD11	860.517	0.994337	0.121006	9.97672e-17	2.63462e-15
ENSG00000099337	KCNK6	1302.03	0.992939	0.0995204	1.4949e-23	1.05349e-21
ENSG00000215875	ST13P20	14.5625	0.992612	0.237186	6.7731e-06	2.73397e-05
ENSG00000164032	H2AZ1	4779.87	0.992369	0.131218	1.6209e-14	2.9986e-13
ENSG00000211751	TRBC1	169.352	0.992337	0.168209	1.21439e-09	9.98315e-09
ENSG00000158125	XDH	173.206	0.992238	0.284192	0.000113624	0.000355718
ENSG00000211789	TRAV12-2	6.11125	0.991687	0.282529	9.69009e-05	0.000307653
ENSG00000137767	SQOR	1346.61	0.990058	0.11056	1.77894e-19	7.29518e-18
ENSG00000113387	SUB1	5098.94	0.988792	0.146825	6.25749e-12	7.51493e-11
ENSG00000186818	LILRB4	82.0975	0.988158	0.178624	9.75939e-09	6.83754e-08
ENSG00000168421	RHOH	95.0537	0.986149	0.204196	4.05144e-07	2.08257e-06
ENSG00000111845	PAK1IP1	655.995	0.985913	0.113307	1.59873e-18	5.54387e-17
ENSG00000095587	TLL2	14.5901	0.985659	0.271199	6.82348e-05	0.000223278
ENSG00000276900	AC023157.3	180.6	0.985237	0.130532	1.76452e-14	3.24431e-13
ENSG00000133641	C12orf29	1467.08	0.985032	0.136689	2.29418e-13	3.44787e-12
ENSG00000198088	NUP62CL	20.3745	0.984585	0.154103	3.86961e-11	4.06428e-10
ENSG00000169857	AVEN	328.658	0.983817	0.0995132	2.57823e-23	1.76517e-21
ENSG00000229132	EIF4A1P10	78.6357	0.983813	0.191092	7.96378e-08	4.70099e-07
ENSG00000177889	UBE2N	2473.78	0.98353	0.122192	3.77351e-16	9.10455e-15
ENSG00000121211	MND1	51.8085	0.983179	0.180487	1.52754e-08	1.0294e-07
ENSG00000155393	HEATR3	363.466	0.982578	0.115835	1.26923e-17	3.79364e-16
ENSG00000103888	CEMIP	145.266	0.981838	0.157049	1.35999e-10	1.30259e-09
ENSG00000068079	IFI35	566.833	0.981603	0.113597	2.67201e-18	8.84449e-17
ENSG00000205755	CRLF2	11.1893	0.981188	0.196302	1.28564e-07	7.31072e-07
ENSG00000159231	CBR3	1169.62	0.981186	0.13659	2.57529e-13	3.84629e-12
ENSG00000286181	AC232271.3	19.1841	0.979758	0.207052	5.34874e-07	2.69016e-06
ENSG00000147536	GINS4	99.0311	0.979461	0.107394	2.85314e-20	1.31854e-18
ENSG00000249661	TNRC18P1	3.34594	0.979114	0.376662	0.00186858	0.00445696
ENSG00000205667	ARSH	14.9699	0.977781	0.254149	2.89715e-05	0.000102975
ENSG00000275216	AL161431.1	10.413	0.97724	0.332015	0.000692818	0.00182157
ENSG00000133985	TTC9	463.483	0.977232	0.129228	1.64767e-14	3.04344e-13
ENSG00000225492	GBP1P1	57.8718	0.977102	0.202111	3.86329e-07	1.99396e-06
ENSG00000053372	MRTO4	1558.34	0.975977	0.132324	6.61863e-14	1.09314e-12
ENSG00000166126	AMN	68.6082	0.975667	0.14262	2.55104e-12	3.26781e-11
ENSG00000132646	PCNA	1655.64	0.974124	0.0942889	3.40868e-25	2.98956e-23
ENSG00000184378	ACTRT3	26.519	0.974042	0.169627	2.52939e-09	1.96838e-08
ENSG00000129195	PIMREG	74.8851	0.973317	0.149944	2.7142e-11	2.92751e-10
ENSG00000135604	STX11	224.29	0.973217	0.127487	9.163e-15	1.76157e-13
ENSG00000132698	RAB25	3055.52	0.973048	0.104037	4.81929e-21	2.50135e-19
ENSG00000260231	KDM7A-DT	365.954	0.972897	0.132532	8.60294e-14	1.39123e-12
ENSG00000255462	AC104031.1	6.36085	0.972611	0.305241	0.000312643	0.000888974
ENSG00000188985	DHFRP1	5.69238	0.972161	0.399568	0.00310078	0.00700788
ENSG00000268942	CKS1BP3	7.64249	0.971593	0.340899	0.00095375	0.00243526
ENSG00000150637	CD226	61.324	0.97132	0.180505	2.33718e-08	1.52788e-07
ENSG00000271503	CCL5	227.791	0.971061	0.169184	3.10191e-09	2.37622e-08
ENSG00000137078	SIT1	113.384	0.96991	0.171792	4.88537e-09	3.60899e-08
ENSG00000165794	SLC39A2	670.77	0.969877	0.15183	5.82255e-11	5.9314e-10
ENSG00000211716	TRBV9	4.78395	0.969786	0.374482	0.00200252	0.0047402
ENSG00000130066	SAT1	3984.12	0.968917	0.158827	3.5962e-10	3.22343e-09
ENSG00000137752	CASP1	1240.53	0.968796	0.0865841	3.57423e-29	4.82541e-27
ENSG00000125508	SRMS	28.7855	0.968699	0.354188	0.00140204	0.00343836
ENSG00000109674	NEIL3	54.9033	0.967898	0.161758	6.94266e-10	5.94156e-09
ENSG00000227198	C6orf47-AS1	6.36005	0.967793	0.309017	0.000379199	0.00105616
ENSG00000107833	NPM3	724.232	0.967276	0.154841	1.47095e-10	1.40272e-09
ENSG00000278771	RN7SL3	4.24294	0.96648	0.430863	0.00499792	0.0107361
ENSG00000165891	E2F7	27.3721	0.9664	0.175715	1.0889e-08	7.56939e-08
ENSG00000169230	PRELID1	4272.46	0.965727	0.113941	1.156e-17	3.47682e-16
ENSG00000146839	ZAN	5.05653	0.965357	0.440462	0.00545391	0.0116047
ENSG00000128641	MYO1B	1074.97	0.965085	0.102233	2.11208e-21	1.13801e-19
ENSG00000230102	LINC02028	18.7129	0.963442	0.347071	0.00127682	0.00316355
ENSG00000237594	AP000251.1	4.01147	0.962904	0.50167	0.0113007	0.0221849
ENSG00000136159	NUDT15	661.523	0.961493	0.115767	4.65454e-17	1.30976e-15
ENSG00000101447	FAM83D	217.224	0.961392	0.163764	1.56146e-09	1.25623e-08
ENSG00000204315	FKBPL	292.209	0.961173	0.12457	5.10954e-15	1.03269e-13
ENSG00000173846	PLK3	528.389	0.960889	0.12674	1.4578e-14	2.71991e-13
ENSG00000211727	TRBV7-6	2.54839	0.960823	0.674978	0.023291	0.0418942
ENSG00000018280	SLC11A1	38.7059	0.960792	0.246995	2.5831e-05	9.26624e-05
ENSG00000257838	OTOAP1	2.99877	0.960717	0.520685	0.0116511	0.0227929
ENSG00000100596	SPTLC2	1289.55	0.960406	0.136778	8.858e-13	1.21745e-11
ENSG00000156127	BATF	90.129	0.95947	0.144919	1.27641e-11	1.4544e-10
ENSG00000106462	EZH2	433.475	0.959309	0.0838458	1.78206e-30	2.76288e-28
ENSG00000124107	SLPI	3694.08	0.959079	0.161406	1.01686e-09	8.45542e-09
ENSG00000225079	FTH1P22	2.37229	0.958936	0.570398	0.0145815	0.0277836
ENSG00000171223	JUNB	3038.69	0.958166	0.118598	2.9661e-16	7.27331e-15
ENSG00000124787	RPP40	191.571	0.957645	0.145259	1.56769e-11	1.76043e-10
ENSG00000283554	LINC02341	2.3447	0.957061	0.562302	0.0159717	0.0301244
ENSG00000165195	PIGA	292.957	0.9568	0.106487	1.23485e-19	5.21523e-18
ENSG00000169220	RGS14	781.936	0.956558	0.115759	6.30856e-17	1.7306e-15
ENSG00000108179	PPIF	2474.37	0.956548	0.177583	2.38092e-08	1.55351e-07
ENSG00000123505	AMD1	2327.24	0.955937	0.101523	2.69276e-21	1.42847e-19
ENSG00000145107	TM4SF19	7.6355	0.955475	0.304662	0.000393447	0.00109217
ENSG00000205220	PSMB10	432.393	0.954923	0.103772	1.7963e-20	8.59898e-19
ENSG00000159527	PGLYRP3	388.109	0.954542	0.17598	1.95923e-08	1.29489e-07
ENSG00000250548	LINC01303	2.83487	0.95446	0.537704	0.0149876	0.0284717
ENSG00000214975	PPIAP29	33.1826	0.953251	0.206884	1.09323e-06	5.17968e-06
ENSG00000219529	AP000580.1	9.93218	0.95322	0.261236	6.36938e-05	0.000209732
ENSG00000230592	RPSAP8	5.64689	0.952538	0.978804	0.0278523	0.0490236
ENSG00000154227	CERS3	2999.11	0.952139	0.158059	6.12852e-10	5.29955e-09
ENSG00000131747	TOP2A	835.498	0.952022	0.0921136	3.14452e-25	2.78841e-23
ENSG00000224621	AL451042.1	9.73032	0.951679	0.279251	0.00015268	0.000464907
ENSG00000172817	CYP7B1	582.734	0.951529	0.0927153	6.45733e-25	5.38806e-23
ENSG00000227507	LTB	266.316	0.951466	0.187546	1.28123e-07	7.28911e-07
ENSG00000171208	NETO2	125.371	0.951456	0.176052	2.12366e-08	1.39551e-07
ENSG00000100985	MMP9	276.854	0.951425	0.252319	4.70778e-05	0.000159634
ENSG00000277368	AL138966.2	3.67642	0.951335	0.354014	0.00156962	0.00380391
ENSG00000181381	DDX60L	271.048	0.950717	0.202442	7.54314e-07	3.68134e-06
ENSG00000113088	GZMK	74.7026	0.95033	0.226014	7.6299e-06	3.04727e-05
ENSG00000180061	TMEM150B	8.595	0.950261	0.305324	0.000439055	0.00120731
ENSG00000279307	AC012065.5	19.0172	0.950025	0.248341	3.38596e-05	0.000118302
ENSG00000160193	WDR4	169.636	0.949962	0.108869	1.19137e-18	4.26039e-17
ENSG00000234176	HSPA8P1	7.98668	0.948082	0.440158	0.00623039	0.0130614
ENSG00000177602	HASPIN	23.2709	0.948047	0.160041	9.46934e-10	7.9178e-09
ENSG00000284606	AC105233.5	142.644	0.947847	0.123268	5.77032e-15	1.15363e-13
ENSG00000117009	KMO	17.6629	0.947592	0.23296	1.22322e-05	4.68746e-05
ENSG00000167080	B4GALNT2	107.893	0.947571	0.29304	0.000304912	0.000868786
ENSG00000284194	SCO2	647.286	0.947497	0.134977	8.8607e-13	1.21745e-11
ENSG00000253490	LINC02099	2.47207	0.946996	0.539754	0.0146189	0.0278404
ENSG00000163808	KIF15	103.193	0.946779	0.104527	6.42309e-20	2.84784e-18
ENSG00000235090	RPL7L1P3	3.76571	0.946462	0.408417	0.00410138	0.00899138
ENSG00000007350	TKTL1	7.01993	0.946166	0.344998	0.00142601	0.00349144
ENSG00000137975	CLCA2	8337.15	0.945764	0.108318	1.30055e-18	4.59611e-17
ENSG00000101916	TLR8	62.9633	0.945545	0.160238	1.16599e-09	9.61228e-09
ENSG00000174950	CD164L2	107.806	0.945001	0.158345	7.64526e-10	6.49658e-09
ENSG00000124466	LYPD3	10138.7	0.944982	0.114932	9.86571e-17	2.61105e-15
ENSG00000117090	SLAMF1	61.2891	0.944933	0.170452	9.79712e-09	6.85998e-08
ENSG00000101311	FERMT1	1390.5	0.944444	0.191186	2.40032e-07	1.29303e-06
ENSG00000168393	DTYMK	792.166	0.944296	0.129174	1.09541e-13	1.73412e-12
ENSG00000148459	PDSS1	117.666	0.943763	0.131816	6.44918e-13	9.05787e-12
ENSG00000163507	CIP2A	94.7998	0.943427	0.112318	1.78639e-17	5.26732e-16
ENSG00000254859	AC067930.3	5.34435	0.943143	0.31111	0.000530563	0.0014329
ENSG00000109220	CHIC2	717.319	0.940704	0.134151	1.35015e-12	1.79158e-11
ENSG00000117308	GALE	337.795	0.93912	0.0982382	6.06799e-22	3.4719e-20
ENSG00000256269	HMBS	471.74	0.938703	0.119489	1.72227e-15	3.72194e-14
ENSG00000148834	GSTO1	2256.11	0.938275	0.161848	2.3638e-09	1.85046e-08
ENSG00000229091	HSPA8P8	4.96281	0.937438	0.332512	0.00105806	0.00267532
ENSG00000178381	ZFAND2A	545.957	0.936876	0.168385	8.52695e-09	6.03749e-08
ENSG00000165168	CYBB	576.438	0.936797	0.158735	1.46984e-09	1.18907e-08
ENSG00000283646	LINC02009	9.32292	0.935995	0.271063	0.000137865	0.000424043
ENSG00000092345	DAZL	3.35407	0.935824	0.402977	0.00405027	0.00889446
ENSG00000236039	AC019117.2	10.4036	0.935349	0.267082	0.000117049	0.000365489
ENSG00000283063	TRBV6-2	6.66862	0.93511	0.344231	0.00146915	0.00358282
ENSG00000175279	CENPS	106.497	0.934906	0.13963	8.32127e-12	9.79757e-11
ENSG00000272663	AC093635.1	4.00003	0.934005	0.372308	0.00301717	0.00683628
ENSG00000279668	AC024610.2	4.77066	0.933895	0.589991	0.0199413	0.0366312
ENSG00000253430	AC011726.2	1.80405	0.933704	0.529686	0.0136059	0.0261382
ENSG00000170545	SMAGP	583.434	0.932893	0.104635	2.48631e-19	9.99141e-18
ENSG00000167850	CD300C	32.1984	0.932892	0.179964	7.35409e-08	4.37658e-07
ENSG00000258788	CKS1BP1	4.65673	0.932877	0.296208	0.000370262	0.00103414
ENSG00000151247	EIF4E	1547.15	0.932515	0.103067	8.03973e-20	3.51278e-18
ENSG00000271707	ATP1B3P1	5.17044	0.93184	0.384255	0.00338598	0.00758538
ENSG00000197905	TEAD4	174.907	0.931456	0.0881313	2.16923e-26	2.13642e-24
ENSG00000136689	IL1RN	1741.33	0.931372	0.161151	2.58573e-09	2.00963e-08
ENSG00000241431	RPL37P6	23.415	0.931355	0.199531	8.51161e-07	4.12634e-06
ENSG00000197353	LYPD2	199.944	0.931183	0.244669	3.95699e-05	0.000136252
ENSG00000159479	MED8	1198.91	0.929812	0.105487	6.35625e-19	2.38295e-17
ENSG00000182566	CLEC4G	34.4554	0.92963	0.234674	2.12487e-05	7.74735e-05
ENSG00000278518	AL161645.1	11.1798	0.92955	0.221224	6.71936e-06	2.71383e-05
ENSG00000111665	CDCA3	90.9069	0.928942	0.125579	5.09456e-14	8.61558e-13
ENSG00000085999	RAD54L	40.7795	0.928934	0.14541	5.43258e-11	5.56956e-10
ENSG00000261222	AC064805.1	2.9941	0.928337	0.534834	0.0159812	0.0301377
ENSG00000122122	SASH3	229.11	0.928223	0.129854	4.23438e-13	6.14471e-12
ENSG00000221887	HMSD	15.8728	0.927819	0.240771	3.08003e-05	0.000108799
ENSG00000176597	B3GNT5	549.283	0.927745	0.0982084	1.91874e-21	1.04319e-19
ENSG00000279296	PRAL	2.75414	0.92757	0.573486	0.0193255	0.0356007
ENSG00000150753	CCT5	4094.8	0.927457	0.0856876	1.96267e-27	2.16353e-25
ENSG00000226197	AL583785.1	29.968	0.927046	0.203496	1.53934e-06	7.08114e-06
ENSG00000267500	ZNF887P	9.56133	0.927042	0.234289	1.93232e-05	7.11112e-05
ENSG00000174442	ZWILCH	301.307	0.926149	0.0686434	1.38167e-41	8.51354e-39
ENSG00000030110	BAK1	831.125	0.925369	0.114943	3.88417e-16	9.33405e-15
ENSG00000113648	MACROH2A1	4375.21	0.925174	0.0794753	2.20441e-31	3.86673e-29
ENSG00000108561	C1QBP	3351.42	0.924708	0.147138	1.22309e-10	1.1804e-09
ENSG00000100504	PYGL	1372.73	0.924556	0.0904674	1.06065e-24	8.69914e-23
ENSG00000213928	IRF9	161.687	0.9239	0.142687	3.46627e-11	3.66467e-10
ENSG00000107201	DDX58	554.987	0.923764	0.152856	5.41193e-10	4.72066e-09
ENSG00000103187	COTL1	1578.44	0.923122	0.128306	2.82932e-13	4.20218e-12
ENSG00000092853	CLSPN	80.6493	0.92295	0.128101	2.10102e-13	3.18144e-12
ENSG00000244242	IFITM10	80.5252	0.921953	0.179821	9.86254e-08	5.73311e-07
ENSG00000169689	CENPX	1836.97	0.921411	0.167152	1.2013e-08	8.27884e-08
ENSG00000166634	SERPINB12	607.247	0.921346	0.243319	4.53396e-05	0.000154262
ENSG00000169019	COMMD8	973.758	0.921271	0.147482	1.56206e-10	1.48254e-09
ENSG00000176912	TYMSOS	18.271	0.920584	0.221567	9.2456e-06	3.62863e-05
ENSG00000185238	PRMT3	404.977	0.920251	0.0801943	1.21849e-30	1.92641e-28
ENSG00000254331	CKS1BP7	5.34879	0.920163	0.334282	0.0013243	0.0032694
ENSG00000247077	PGAM5	1078.05	0.919894	0.102588	1.64001e-19	6.78331e-18
ENSG00000161800	RACGAP1	508.972	0.919846	0.0921723	1.10648e-23	7.93728e-22
ENSG00000259438	MAPK6-DT	3.66885	0.919737	0.339672	0.0014947	0.00363922
ENSG00000240990	HOXA11-AS	13.6399	0.918775	0.417151	0.00630032	0.013193
ENSG00000163331	DAPL1	2170.54	0.917819	0.187145	2.99495e-07	1.58319e-06
ENSG00000125775	SDCBP2	1356.43	0.91733	0.155002	1.22799e-09	1.00854e-08
ENSG00000148572	NRBF2	737.945	0.91693	0.110898	6.60202e-17	1.79879e-15
ENSG00000124780	KCNK17	2.28647	0.916578	0.681849	0.0252404	0.044963
ENSG00000236790	LINC00299	13.9371	0.915808	0.226795	1.42565e-05	5.40375e-05
ENSG00000066279	ASPM	178.093	0.915316	0.124779	7.98094e-14	1.29675e-12
ENSG00000113712	CSNK1A1	4313.44	0.914098	0.0791446	6.38956e-31	1.02365e-28
ENSG00000162069	BICDL2	1056.69	0.912855	0.111663	1.46379e-16	3.77835e-15
ENSG00000135378	PRRG4	1490.4	0.912816	0.0931483	7.05701e-23	4.49833e-21
ENSG00000248795	AC098859.1	2.01406	0.912786	0.454442	0.0103563	0.0205476
ENSG00000117226	GBP3	514.451	0.912577	0.110763	8.19615e-17	2.20562e-15
ENSG00000028116	VRK2	477.275	0.91223	0.0990248	1.70718e-20	8.18865e-19
ENSG00000115946	PNO1	662.438	0.912114	0.130542	1.1549e-12	1.55134e-11
ENSG00000166090	IL25	3.51162	0.911728	0.545796	0.0174252	0.0325012
ENSG00000171903	CYP4F11	31.747	0.911666	0.259929	0.000129838	0.000401821
ENSG00000273008	AC010864.1	15.6286	0.910953	0.236009	3.1635e-05	0.000111404
ENSG00000249866	OR7E83P	5.22722	0.910909	0.691991	0.0276575	0.0487236
ENSG00000121900	TMEM54	1828.32	0.910684	0.107702	1.40748e-17	4.18087e-16
ENSG00000260249	AC007608.3	31.0092	0.910334	0.21537	6.91641e-06	2.78686e-05
ENSG00000251503	CENPS-CORT	7.05257	0.910104	0.300735	0.00061813	0.00164299
ENSG00000154845	PPP4R1	1822.11	0.909535	0.073285	1.93444e-35	5.469e-33
ENSG00000273225	FAM25BP	108.272	0.909384	0.235998	3.30593e-05	0.000115792
ENSG00000155115	GTF3C6	834.442	0.909049	0.0903373	4.98562e-24	3.7676e-22
ENSG00000197299	BLM	41.7419	0.909	0.14649	1.80842e-10	1.69758e-09
ENSG00000131401	NAPSB	267.127	0.908886	0.171918	4.2181e-08	2.6274e-07
ENSG00000135218	CD36	3698.96	0.908046	0.183072	2.42369e-07	1.30358e-06
ENSG00000257390	AC023055.1	18.5948	0.907927	0.191259	5.70699e-07	2.85065e-06
ENSG00000119535	CSF3R	105.852	0.9076	0.292591	0.000517299	0.00140102
ENSG00000105889	STEAP1B	54.1207	0.90757	0.244066	5.62229e-05	0.000187392
ENSG00000088986	DYNLL1	9554.24	0.907543	0.123749	9.51878e-14	1.52599e-12
ENSG00000011422	PLAUR	200.916	0.907524	0.201214	1.99317e-06	8.973e-06
ENSG00000174123	TLR10	21.8695	0.907279	0.222805	1.34775e-05	5.13114e-05
ENSG00000086189	DIMT1	506.063	0.907097	0.0989186	2.53905e-20	1.18477e-18
ENSG00000109182	CWH43	1055.59	0.906803	0.0981295	1.35099e-20	6.55874e-19
ENSG00000132603	NIP7	1026.62	0.906654	0.117539	5.52919e-15	1.10819e-13
ENSG00000204616	TRIM31	13.1579	0.906611	0.205388	2.67252e-06	1.17453e-05
ENSG00000117395	EBNA1BP2	2087.25	0.905812	0.10998	8.70296e-17	2.32379e-15
ENSG00000139514	SLC7A1	1393.3	0.904852	0.178265	1.4039e-07	7.91949e-07
ENSG00000173085	COQ2	318.254	0.904776	0.102759	6.26055e-19	2.35074e-17
ENSG00000141098	GFOD2	891.594	0.904391	0.0873479	2.63518e-25	2.36291e-23
ENSG00000142089	IFITM3	4382.02	0.903244	0.107642	2.43595e-17	7.04433e-16
ENSG00000163866	SMIM12	1343.58	0.90307	0.126203	3.48e-13	5.09615e-12
ENSG00000213881	NPM1P6	13.8648	0.90235	0.184185	2.49803e-07	1.33996e-06
ENSG00000017483	SLC38A5	402.507	0.902265	0.109277	7.01046e-17	1.9036e-15
ENSG00000198901	PRC1	98.6262	0.90156	0.109045	5.51789e-17	1.53118e-15
ENSG00000261618	LINC02605	15.4325	0.901291	0.262308	0.000167877	0.000506687
ENSG00000175600	SUGCT	70.8876	0.900555	0.192169	1.03786e-06	4.94366e-06
ENSG00000183527	PSMG1	764.013	0.900337	0.108574	5.39686e-17	1.49933e-15
ENSG00000211706	TRBV6-1	3.96905	0.899773	0.407905	0.00626508	0.0131295
ENSG00000228328	AL158201.1	6.41079	0.899467	0.316097	0.00110157	0.00277308
ENSG00000261040	WFDC21P	1591.96	0.899211	0.214203	8.20488e-06	3.25634e-05
ENSG00000172116	CD8B	91.568	0.898751	0.173453	7.96061e-08	4.70028e-07
ENSG00000189159	JPT1	1024.98	0.898418	0.0870043	3.48548e-25	3.03368e-23
ENSG00000123473	STIL	107.577	0.897744	0.112192	5.64568e-16	1.32362e-14
ENSG00000263155	MYZAP	159.758	0.89759	0.121662	6.50451e-14	1.07634e-12
ENSG00000102174	PHEX	34.8154	0.896818	0.203692	3.32372e-06	1.4332e-05
ENSG00000263535	AK4P1	17.6035	0.89627	0.234178	3.78796e-05	0.00013092
ENSG00000105854	PON2	1244.25	0.896145	0.109128	1.07507e-16	2.82658e-15
ENSG00000165091	TMC1	26.7792	0.895028	0.271439	0.000275485	0.000792456
ENSG00000268027	AC243960.1	17.2176	0.89474	0.209347	5.5338e-06	2.27787e-05
ENSG00000211728	TRBV5-6	3.66006	0.894616	0.47722	0.0126025	0.0244314
ENSG00000235036	AL035456.1	3.64262	0.894213	0.455071	0.0100727	0.0200396
ENSG00000163535	SGO2	136.098	0.894168	0.0947644	1.73055e-21	9.43015e-20
ENSG00000101000	PROCR	518.689	0.893549	0.139044	5.15824e-11	5.32007e-10
ENSG00000159398	CES5A	18.6872	0.89327	0.296276	0.000707944	0.00185727
ENSG00000225706	PTPRD-AS1	3.89041	0.892462	0.351026	0.00253427	0.00584296
ENSG00000062038	CDH3	1134.58	0.89241	0.177383	1.70073e-07	9.4454e-07
ENSG00000008517	IL32	628.389	0.892308	0.132771	7.47703e-12	8.85998e-11
ENSG00000169442	CD52	598.986	0.89229	0.1442	2.33455e-10	2.15278e-09
ENSG00000171811	CFAP46	8.08296	0.892181	0.230792	2.86431e-05	0.000101929
ENSG00000105967	TFEC	68.6044	0.891914	0.162539	1.45663e-08	9.87149e-08
ENSG00000115232	ITGA4	189.06	0.891848	0.108928	1.24642e-16	3.24163e-15
ENSG00000125869	LAMP5	35.067	0.891846	0.229869	3.10648e-05	0.000109605
ENSG00000159189	C1QC	1264.56	0.891828	0.16328	1.67968e-08	1.12373e-07
ENSG00000169126	ARMC4	5.18385	0.891621	0.42188	0.00750754	0.0154015
ENSG00000242114	MTFP1	73.5812	0.890729	0.132521	6.29422e-12	7.55527e-11
ENSG00000211697	TRGV5	2.65461	0.890467	0.57484	0.0241467	0.0432326
ENSG00000225783	MIAT	101.106	0.889028	0.236085	5.13058e-05	0.000172583
ENSG00000008516	MMP25	80.8216	0.889011	0.186613	6.58664e-07	3.25084e-06
ENSG00000134690	CDCA8	141.18	0.888808	0.112346	1.24288e-15	2.73763e-14
ENSG00000236438	FAM157A	18.6973	0.8877	0.268653	0.00025929	0.00075009
ENSG00000113532	ST8SIA4	162.173	0.887697	0.132004	7.09084e-12	8.45238e-11
ENSG00000164543	STK17A	505.618	0.887486	0.120868	9.11985e-14	1.46595e-12
ENSG00000166741	NNMT	1404.89	0.887453	0.182433	3.88191e-07	2.00271e-06
ENSG00000272476	AL024507.3	9.13302	0.88703	0.286645	0.000502778	0.00136615
ENSG00000236992	RPL12P12	6.54117	0.886007	0.424376	0.00803713	0.0163581
ENSG00000240065	PSMB9	1251.65	0.885683	0.124539	4.77848e-13	6.87446e-12
ENSG00000163191	S100A11	4821.07	0.885648	0.101236	1.16908e-18	4.19315e-17
ENSG00000167757	KLK11	2272.2	0.885587	0.142289	1.97562e-10	1.84373e-09
ENSG00000064218	DMRT3	6.31585	0.885385	0.342515	0.00256633	0.00590909
ENSG00000185880	TRIM69	902.109	0.885368	0.100186	5.13177e-19	1.95129e-17
ENSG00000123700	KCNJ2	183.379	0.885051	0.146817	6.4131e-10	5.52972e-09
ENSG00000150779	TIMM8B	3276.92	0.884847	0.199874	3.11092e-06	1.34943e-05
ENSG00000286039	AC093849.2	10.8351	0.884825	0.299103	0.000819038	0.00212506
ENSG00000037241	RPL26L1	558.172	0.884245	0.123126	2.96055e-13	4.38625e-12
ENSG00000211778	TRAV4	3.38283	0.884069	0.4581	0.0112918	0.0221748
ENSG00000153310	FAM49B	1098.46	0.88358	0.0962109	2.3537e-20	1.10358e-18
ENSG00000177989	ODF3B	338.027	0.883036	0.128707	2.98277e-12	3.77059e-11
ENSG00000174946	GPR171	29.3966	0.88285	0.198605	2.78572e-06	1.21893e-05
ENSG00000230979	AC079250.1	62.8158	0.882354	0.314081	0.00132414	0.0032694
ENSG00000228218	ATF4P3	12.3983	0.882079	0.340982	0.00239244	0.00554627
ENSG00000184254	ALDH1A3	523.797	0.881335	0.341486	0.00255803	0.00589208
ENSG00000151014	NOCT	98.9157	0.880829	0.191037	1.28694e-06	6.01801e-06
ENSG00000092010	PSME1	4720.94	0.87981	0.100634	1.21029e-18	4.3088e-17
ENSG00000189001	SBSN	38396.3	0.879644	0.14267	2.82993e-10	2.57697e-09
ENSG00000257913	DDN-AS1	2.01613	0.879496	0.446884	0.0102444	0.0203423
ENSG00000088002	SULT2B1	2436.36	0.878537	0.147164	9.26429e-10	7.75444e-09
ENSG00000196932	TMEM26	2.70732	0.878184	0.499275	0.018038	0.0334934
ENSG00000211714	TRBV7-3	3.77637	0.878111	0.430577	0.00923981	0.018522
ENSG00000268001	CARD8-AS1	100.448	0.876398	0.142438	3.28994e-10	2.96885e-09
ENSG00000110848	CD69	92.5972	0.876252	0.186484	8.63828e-07	4.18437e-06
ENSG00000139055	ERP27	69.0163	0.876034	0.13817	8.23215e-11	8.17466e-10
ENSG00000138778	CENPE	160.243	0.875703	0.122143	3.14027e-13	4.62401e-12
ENSG00000287100	AL078600.1	4.39885	0.875693	0.336558	0.00232603	0.00541373
ENSG00000198643	FAM3D	140.814	0.875678	0.201392	4.52399e-06	1.90196e-05
ENSG00000197147	LRRC8B	577.511	0.875464	0.140851	2.0407e-10	1.90226e-09
ENSG00000145088	EAF2	63.1092	0.875195	0.124662	7.71422e-13	1.06971e-11
ENSG00000019102	VSIG2	28.9226	0.875047	0.268531	0.000321369	0.000911141
ENSG00000138160	KIF11	239.82	0.873509	0.0890445	5.85754e-23	3.7738e-21
ENSG00000198092	TMPRSS11F	176.344	0.873346	0.17312	1.56599e-07	8.76192e-07
ENSG00000177556	ATOX1	850.727	0.87298	0.108735	4.72973e-16	1.12312e-14
ENSG00000257043	AP006296.1	3.40488	0.871917	0.597508	0.0271084	0.0478614
ENSG00000158158	CNNM4	368.716	0.871773	0.188035	1.24654e-06	5.84274e-06
ENSG00000110448	CD5	93.8324	0.87162	0.186674	1.02182e-06	4.87983e-06
ENSG00000166428	PLD4	64.8751	0.871279	0.171414	1.28882e-07	7.32712e-07
ENSG00000078237	TIGAR	134.798	0.871247	0.133591	3.02171e-11	3.22875e-10
ENSG00000235942	LCE6A	1121.69	0.870756	0.181002	5.40437e-07	2.71359e-06
ENSG00000140254	DUOXA1	804.97	0.870419	0.116155	3.00113e-14	5.30685e-13
ENSG00000229694	AL158071.1	6.89071	0.869853	0.324864	0.00194595	0.00462634
ENSG00000161960	EIF4A1	358.191	0.868978	0.107615	3.18012e-16	7.73497e-15
ENSG00000145050	MANF	1132.52	0.868867	0.113256	7.88903e-15	1.53673e-13
ENSG00000171314	PGAM1	5952.38	0.867971	0.100632	3.49784e-18	1.14207e-16
ENSG00000115129	TP53I3	318.77	0.867934	0.0881847	4.18365e-23	2.74692e-21
ENSG00000132109	TRIM21	479.66	0.867881	0.114102	1.30842e-14	2.46415e-13
ENSG00000100162	CENPM	116.024	0.867695	0.161992	2.92889e-08	1.88159e-07
ENSG00000157193	LRP8	125.548	0.867663	0.153263	5.58696e-09	4.07962e-08
ENSG00000136950	ARPC5L	1636.91	0.867553	0.0972175	2.46873e-19	9.93737e-18
ENSG00000175984	DENND2C	904.356	0.866974	0.095744	7.5706e-20	3.32595e-18
ENSG00000116191	RALGPS2	958.209	0.866838	0.0888723	1.23134e-22	7.62635e-21
ENSG00000175121	WFDC5	2413.73	0.86645	0.118953	1.5002e-13	2.32439e-12
ENSG00000175792	RUVBL1	688.617	0.86629	0.0709116	2.03437e-34	4.93817e-32
ENSG00000159228	CBR1	3615.39	0.865945	0.115712	3.28154e-14	5.76031e-13
ENSG00000163938	GNL3	2182.89	0.865631	0.0891436	1.68633e-22	1.02076e-20
ENSG00000256356	HSPA8P5	6.44622	0.865211	0.602793	0.0284767	0.0499542
ENSG00000216657	GLRX3P2	7.58262	0.863951	0.487654	0.0169609	0.0317337
ENSG00000205056	LINC02397	2.50232	0.863502	0.483647	0.015463	0.0292614
ENSG00000099901	RANBP1	1209.26	0.863353	0.0827688	1.19641e-25	1.09736e-23
ENSG00000068615	REEP1	160.821	0.862988	0.122875	1.01685e-12	1.37979e-11
ENSG00000104848	KCNA7	3.48775	0.862957	0.545904	0.022031	0.0399296
ENSG00000105993	DNAJB6	4455.55	0.862902	0.0945271	4.03275e-20	1.83892e-18
ENSG00000156738	MS4A1	12.6346	0.862699	0.377834	0.0056869	0.0120439
ENSG00000167617	CDC42EP5	381.118	0.862384	0.111338	4.39622e-15	8.96821e-14
ENSG00000236740	AL033384.1	374.701	0.861628	0.161777	3.65385e-08	2.3028e-07
ENSG00000167088	SNRPD1	1248.47	0.860886	0.123812	1.55678e-12	2.04544e-11
ENSG00000203644	AC083799.1	83.6669	0.860828	0.135411	6.65246e-11	6.71139e-10
ENSG00000237181	AC147651.4	14.3942	0.860047	0.190919	2.04779e-06	9.20164e-06
ENSG00000107165	TYRP1	7535.65	0.859969	0.151815	5.62789e-09	4.10576e-08
ENSG00000249740	OSMR-AS1	49.476	0.859949	0.166642	8.09127e-08	4.7704e-07
ENSG00000263325	AC003965.2	4.02182	0.859941	0.39607	0.00724249	0.0149151
ENSG00000178789	CD300LB	13.6353	0.859734	0.239746	0.00010028	0.000317418
ENSG00000218350	LYPLA1P3	16.6243	0.859183	0.264325	0.000338383	0.000953305
ENSG00000273328	AC099329.2	3.95225	0.858961	0.400743	0.00771228	0.0157704
ENSG00000141527	CARD14	416.426	0.858817	0.136415	1.27992e-10	1.23179e-09
ENSG00000161405	IKZF3	111.497	0.858782	0.19896	6.31053e-06	2.56469e-05
ENSG00000027697	IFNGR1	3378.07	0.858601	0.112864	1.34015e-14	2.51406e-13
ENSG00000235489	DBF4P1	3.47192	0.858143	0.458109	0.0140996	0.0269659
ENSG00000142684	ZNF593	390.18	0.85802	0.147606	2.39521e-09	1.87124e-08
ENSG00000042753	AP2S1	2531.01	0.858002	0.113752	2.1997e-14	3.9775e-13
ENSG00000128626	MRPS12	831.614	0.857949	0.13458	7.52169e-11	7.53141e-10
ENSG00000179750	APOBEC3B	127.028	0.857599	0.167986	1.139e-07	6.55598e-07
ENSG00000165283	STOML2	3374.45	0.857293	0.134294	7.09611e-11	7.13501e-10
ENSG00000162739	SLAMF6	39.5697	0.857041	0.22181	3.46458e-05	0.000120772
ENSG00000143476	DTL	97.2873	0.856487	0.111933	7.89118e-15	1.53673e-13
ENSG00000143179	UCK2	692.527	0.856443	0.0991414	2.94141e-18	9.69616e-17
ENSG00000235587	GAPDHP65	10.3019	0.855773	0.224419	3.99249e-05	0.000137376
ENSG00000184260	H2AC20	6.53185	0.855428	0.406312	0.00869204	0.0175248
ENSG00000274752	TRBV12-3	4.25342	0.855413	0.325574	0.00224443	0.00524311
ENSG00000203786	KPRP	3730.4	0.854698	0.161194	4.43583e-08	2.74806e-07
ENSG00000127824	TUBA4A	5657.79	0.853213	0.109307	2.89368e-15	6.04154e-14
ENSG00000101082	SLA2	43.2838	0.853068	0.173911	3.41427e-07	1.78017e-06
ENSG00000145912	NHP2	3108.75	0.852766	0.135294	1.19138e-10	1.15165e-09
ENSG00000173559	NABP1	312.051	0.852693	0.138623	3.32588e-10	3.00015e-09
ENSG00000105880	DLX5	174.453	0.852677	0.126289	6.54374e-12	7.84302e-11
ENSG00000152240	HAUS1	597.279	0.852136	0.12945	1.91986e-11	2.12316e-10
ENSG00000171056	SOX7	405.582	0.851787	0.162941	6.40811e-08	3.86045e-07
ENSG00000166226	CCT2	3328.3	0.851704	0.108993	2.70491e-15	5.677e-14
ENSG00000100902	PSMA6	1811.87	0.851579	0.136819	1.95705e-10	1.82783e-09
ENSG00000163823	CCR1	105.258	0.851319	0.197235	5.33104e-06	2.20386e-05
ENSG00000198851	CD3E	236.605	0.851269	0.185023	1.52724e-06	7.02681e-06
ENSG00000172172	MRPL13	1043.25	0.850821	0.145194	1.82472e-09	1.45471e-08
ENSG00000139343	SNRPF	838.081	0.850141	0.122458	1.69844e-12	2.22668e-11
ENSG00000232956	SNHG15	283.826	0.850095	0.112263	1.83911e-14	3.3763e-13
ENSG00000256553	TRAV1-2	3.44331	0.849178	0.512107	0.021751	0.0395204
ENSG00000185839	AL035411.1	15.6355	0.84879	0.308971	0.00169047	0.00406929
ENSG00000261061	AC092718.4	44.3324	0.848757	0.130499	2.72878e-11	2.93533e-10
ENSG00000164934	DCAF13	944.739	0.848615	0.0934781	6.20892e-20	2.76308e-18
ENSG00000146072	TNFRSF21	419.759	0.848503	0.176731	5.94428e-07	2.95726e-06
ENSG00000197930	ERO1A	933.68	0.847443	0.144778	1.93115e-09	1.53413e-08
ENSG00000013810	TACC3	326.53	0.847296	0.103871	1.73866e-16	4.43544e-15
ENSG00000188001	TPRG1	1103.38	0.847034	0.131198	4.53124e-11	4.70979e-10
ENSG00000120992	LYPLA1	4398.29	0.846556	0.151058	8.05244e-09	5.71833e-08
ENSG00000106483	SFRP4	106.112	0.846466	0.388497	0.00738723	0.0151845
ENSG00000213551	DNAJC9	1035.83	0.846253	0.0971895	1.56705e-18	5.45766e-17
ENSG00000186076	AC012085.1	38.8454	0.846018	0.143057	1.09782e-09	9.07832e-09
ENSG00000254109	RBPMS-AS1	14.9433	0.845926	0.231513	7.81125e-05	0.000252777
ENSG00000205622	AP001042.1	7.8674	0.84519	0.279364	0.000716235	0.00187677
ENSG00000127249	ATP13A4	428.126	0.845009	0.164335	1.06287e-07	6.14429e-07
ENSG00000184220	CMSS1	607.905	0.844087	0.117864	3.58943e-13	5.24831e-12
ENSG00000226723	AL513175.1	4.48402	0.843841	0.327333	0.0026183	0.00601937
ENSG00000266274	RN7SL138P	12.2521	0.843505	0.184054	1.33372e-06	6.21737e-06
ENSG00000186806	VSIG10L	527.333	0.843264	0.182884	1.47639e-06	6.8194e-06
ENSG00000175463	TBC1D10C	142.647	0.843195	0.174551	5.07346e-07	2.55974e-06
ENSG00000265778	AC018413.1	14.4173	0.842564	0.179773	8.74028e-07	4.22951e-06
ENSG00000134594	RAB33A	32.736	0.842511	0.216088	3.06668e-05	0.000108392
ENSG00000113263	ITK	131.063	0.842119	0.176462	6.54325e-07	3.23076e-06
ENSG00000123405	NFE2	91.8921	0.841958	0.165535	1.33679e-07	7.57971e-07
ENSG00000217648	AL136116.3	23.4958	0.841806	0.14217	9.76488e-10	8.14508e-09
ENSG00000102144	PGK1	11157.5	0.8416	0.113725	6.42176e-14	1.06482e-12
ENSG00000144158	AL078621.1	4.68158	0.841169	0.348639	0.00421959	0.00923001
ENSG00000231233	CFAP58-DT	34.4605	0.841066	0.166889	1.55618e-07	8.71309e-07
ENSG00000226660	TRBV2	6.09871	0.84067	0.41401	0.0106465	0.0210624
ENSG00000142627	EPHA2	719.88	0.840608	0.17676	7.49747e-07	3.66277e-06
ENSG00000157103	SLC6A1	31.5795	0.840552	0.256733	0.000345068	0.000970429
ENSG00000213189	BTF3L4P2	23.426	0.840026	0.237878	0.000131335	0.000405878
ENSG00000147324	MFHAS1	597.818	0.839196	0.143663	2.17252e-09	1.71061e-08
ENSG00000188676	IDO2	5.76357	0.837447	0.302533	0.00154352	0.00374708
ENSG00000263528	IKBKE	349.249	0.837268	0.0942061	3.26233e-19	1.28181e-17
ENSG00000183520	UTP11	902.156	0.836949	0.102396	1.50829e-16	3.88486e-15
ENSG00000100612	DHRS7	1363.34	0.836311	0.133126	1.41773e-10	1.35465e-09
ENSG00000084733	RAB10	4917.79	0.835836	0.0772333	2.0115e-27	2.20723e-25
ENSG00000278030	TRBV7-9	14.3893	0.835327	0.27932	0.000865162	0.0022322
ENSG00000286084	AL096794.1	4.20023	0.834533	0.374075	0.00665234	0.0138433
ENSG00000261217	BCAP31P1	28.8419	0.83401	0.294909	0.00146572	0.00357556
ENSG00000232938	RPL23AP87	14.2123	0.833407	0.199324	9.08617e-06	3.57306e-05
ENSG00000182162	P2RY8	82.7033	0.833404	0.21446	3.57409e-05	0.000124133
ENSG00000086666	ZFAND6	1841.35	0.831779	0.113838	1.2962e-13	2.02925e-12
ENSG00000107789	MINPP1	412.022	0.831592	0.128036	3.39776e-11	3.60016e-10
ENSG00000211752	TRBV27	4.13848	0.831403	0.473136	0.016796	0.0314741
ENSG00000223723	BX842568.2	2.00959	0.831284	0.53157	0.0261182	0.0463379
ENSG00000175591	P2RY2	139.468	0.830529	0.122495	6.97747e-12	8.32964e-11
ENSG00000234754	LINC02817	2.96327	0.829807	0.447401	0.0163182	0.0306985
ENSG00000138442	WDR12	536.697	0.829672	0.0830542	1.02129e-23	7.37012e-22
ENSG00000254093	PINX1	303.614	0.829393	0.0971381	9.29877e-18	2.83577e-16
ENSG00000213104	NPM1P46	4.58495	0.829154	0.484942	0.0201108	0.0369088
ENSG00000272655	POLR2J4	97.8101	0.828932	0.108021	6.91632e-15	1.36123e-13
ENSG00000075188	NUP37	441.287	0.828667	0.107377	5.68604e-15	1.13868e-13
ENSG00000262814	MRPL12	805.734	0.828422	0.139255	1.09664e-09	9.07176e-09
ENSG00000136888	ATP6V1G1	4422.73	0.827978	0.121827	4.8497e-12	5.92325e-11
ENSG00000160179	ABCG1	568.021	0.827631	0.124284	1.2134e-11	1.38787e-10
ENSG00000211809	TRAV27	2.503	0.827137	0.55756	0.0279328	0.0491398
ENSG00000237149	ZNF503-AS2	93.9052	0.827058	0.117612	8.10445e-13	1.1205e-11
ENSG00000107020	PLGRKT	658.613	0.827046	0.128136	4.63582e-11	4.81224e-10
ENSG00000152952	PLOD2	295.893	0.826747	0.0973073	9.58752e-18	2.90539e-16
ENSG00000237923	LINC02570	32.6155	0.826487	0.232265	0.00011835	0.000368928
ENSG00000049768	FOXP3	71.823	0.825927	0.253667	0.000369413	0.00103189
ENSG00000158517	NCF1	40.764	0.825137	0.181944	2.06486e-06	9.27142e-06
ENSG00000155368	DBI	11915.4	0.825118	0.156779	5.49874e-08	3.35552e-07
ENSG00000155380	SLC16A1	577.855	0.824352	0.107333	7.79703e-15	1.5221e-13
ENSG00000245164	LINC00861	10.5717	0.824118	0.255743	0.000381209	0.00106089
ENSG00000233621	LINC01137	281.075	0.824066	0.103204	6.72511e-16	1.55246e-14
ENSG00000101187	SLCO4A1	279.605	0.82402	0.14579	6.3713e-09	4.60477e-08
ENSG00000183486	MX2	343.497	0.823971	0.188764	4.64976e-06	1.94802e-05
ENSG00000138346	DNA2	48.5284	0.823364	0.128386	5.38634e-11	5.52922e-10
ENSG00000109861	CTSC	2902.94	0.822992	0.122844	9.45701e-12	1.10321e-10
ENSG00000002549	LAP3	1988.73	0.822812	0.0919496	2.04067e-19	8.29769e-18
ENSG00000102524	TNFSF13B	220.547	0.822651	0.126641	3.50563e-11	3.70302e-10
ENSG00000136122	BORA	104.234	0.822577	0.0953726	3.18269e-18	1.04343e-16
ENSG00000110218	PANX1	400.695	0.820838	0.129373	9.82086e-11	9.63679e-10
ENSG00000162851	TFB2M	422.352	0.820817	0.105141	2.87015e-15	6.00284e-14
ENSG00000266495	AC011731.1	2.80515	0.820741	0.485462	0.0216666	0.0393851
ENSG00000232671	ZNF687-AS1	7.28391	0.820614	0.283627	0.00112509	0.00282475
ENSG00000118420	UBE3D	71.0463	0.820111	0.126034	2.91817e-11	3.12507e-10
ENSG00000240087	RPSAP12	34.5444	0.819939	0.230056	0.000118849	0.000370292
ENSG00000150787	PTS	766.567	0.819416	0.146872	9.81071e-09	6.8655e-08
ENSG00000156970	BUB1B	129.512	0.81914	0.117421	1.47895e-12	1.94958e-11
ENSG00000140650	PMM2	354.857	0.81908	0.0883986	1.04411e-20	5.13106e-19
ENSG00000115514	TXNDC9	1106.95	0.81851	0.133392	3.56333e-10	3.19755e-09
ENSG00000134242	PTPN22	74.0627	0.816875	0.164656	2.64565e-07	1.41095e-06
ENSG00000100567	PSMA3	2407.8	0.816341	0.131732	2.46769e-10	2.26427e-09
ENSG00000109943	CRTAM	22.817	0.816043	0.193235	8.15263e-06	3.23774e-05
ENSG00000082153	BZW1	5687.6	0.815845	0.11838	2.58377e-12	3.30269e-11
ENSG00000267140	AC007998.2	2.46514	0.81562	0.468078	0.0190901	0.0352346
ENSG00000124399	NDUFB4P12	4.11348	0.815476	0.499413	0.0241452	0.0432326
ENSG00000105928	GSDME	119.055	0.815364	0.14564	8.29609e-09	5.88787e-08
ENSG00000198018	ENTPD7	244.513	0.815161	0.144516	7.06145e-09	5.06851e-08
ENSG00000226284	ARPC3P1	11.8515	0.814837	0.273569	0.000905845	0.00232543
ENSG00000113575	PPP2CA	4575.52	0.814705	0.0987607	8.57404e-17	2.29191e-15
ENSG00000205502	C2CD4B	13.7325	0.814443	0.187791	4.78948e-06	1.99983e-05
ENSG00000144063	MALL	135.512	0.814052	0.156672	7.971e-08	4.7041e-07
ENSG00000037897	METTL1	206.999	0.814049	0.0772131	2.97234e-26	2.89184e-24
ENSG00000165929	TC2N	1020.65	0.813386	0.0771858	3.91043e-26	3.74389e-24
ENSG00000153391	INO80C	460.879	0.813174	0.113402	3.51977e-13	5.15126e-12
ENSG00000106105	GARS1	1669.28	0.812292	0.0711162	2.76721e-30	4.15617e-28
ENSG00000108309	RUNDC3A	153.568	0.812131	0.162597	2.23867e-07	1.21384e-06
ENSG00000111639	MRPL51	2807.24	0.812065	0.12656	6.0735e-11	6.16353e-10
ENSG00000153976	HS3ST3A1	30.8233	0.812032	0.208395	3.28518e-05	0.000115183
ENSG00000162398	LEXM	10.747	0.811866	0.268707	0.000798288	0.00207503
ENSG00000186265	BTLA	28.9088	0.811729	0.183155	3.29901e-06	1.42357e-05
ENSG00000169981	ZNF35	222.709	0.811664	0.11868	3.48518e-12	4.35757e-11
ENSG00000162645	GBP2	2801.86	0.811614	0.108361	3.3459e-14	5.85192e-13
ENSG00000005194	CIAPIN1	1149.6	0.811488	0.0892751	5.73301e-20	2.57034e-18
ENSG00000111837	MAK	5.08513	0.810834	0.353692	0.00606303	0.0127517
ENSG00000224831	TMEM183B	27.6923	0.810461	0.239766	0.000236518	0.000690196
ENSG00000113368	LMNB1	332.096	0.810371	0.145432	1.09338e-08	7.59615e-08
ENSG00000267493	CIRBP-AS1	8.21893	0.810336	0.219768	7.00123e-05	0.000228689
ENSG00000233705	SLC26A4-AS1	11.4532	0.810238	0.282954	0.00126466	0.00313794
ENSG00000131462	TUBG1	699.106	0.810105	0.0928096	1.4111e-18	4.94318e-17
ENSG00000197405	C5AR1	61.2176	0.809553	0.199342	1.90297e-05	7.01814e-05
ENSG00000163792	TCF23	7.92733	0.809465	0.355055	0.00734152	0.0151009
ENSG00000164024	METAP1	1300.72	0.80942	0.0795271	1.64611e-24	1.31859e-22
ENSG00000185664	PMEL	3509.92	0.809136	0.141619	4.60226e-09	3.41033e-08
ENSG00000132661	NXT1	489.152	0.80862	0.140545	3.6056e-09	2.7273e-08
ENSG00000172590	MRPL52	765.625	0.808579	0.123907	2.98385e-11	3.18972e-10
ENSG00000198826	ARHGAP11A	232.26	0.808441	0.0870427	6.23101e-21	3.1657e-19
ENSG00000273062	AL449106.1	3.70184	0.808304	0.374351	0.00828666	0.0167977
ENSG00000007908	SELE	163.553	0.807728	0.210247	4.46966e-05	0.00015224
ENSG00000108602	ALDH3A1	1141.49	0.807385	0.132613	5.03661e-10	4.42055e-09
ENSG00000165732	DDX21	3207.72	0.807233	0.0794641	2.04945e-24	1.62542e-22
ENSG00000102445	RUBCNL	65.3681	0.806826	0.132349	4.35711e-10	3.86083e-09
ENSG00000104889	RNASEH2A	103.055	0.806632	0.0979757	6.96805e-17	1.89422e-15
ENSG00000166710	B2M	71359.5	0.80642	0.120303	9.24681e-12	1.08026e-10
ENSG00000248329	APELA	46.7491	0.806245	0.237572	0.000235637	0.000687793
ENSG00000171960	PPIH	660.44	0.806129	0.122342	1.97168e-11	2.17347e-10
ENSG00000211794	TRAV12-3	5.78366	0.806119	0.345226	0.00544472	0.0115892
ENSG00000204516	MICB	49.522	0.805986	0.10404	3.94714e-15	8.11408e-14
ENSG00000154764	WNT7A	45.496	0.805542	0.138597	2.29584e-09	1.79945e-08
ENSG00000130332	LSM7	1720.95	0.805412	0.125482	6.12122e-11	6.20934e-10
ENSG00000249937	LINC02223	8.42128	0.805403	0.245578	0.000332675	0.00093866
ENSG00000126953	TIMM8A	267.175	0.805223	0.134578	9.19683e-10	7.70603e-09
ENSG00000215196	BASP1-AS1	2.4845	0.804691	0.484996	0.0215924	0.0392562
ENSG00000250697	AC010343.3	6.83718	0.804169	0.320355	0.00350119	0.00781797
ENSG00000227542	AC092614.1	5.38496	0.803939	0.290217	0.00166514	0.00401361
ENSG00000167083	GNGT2	22.7323	0.803179	0.184144	4.54633e-06	1.91001e-05
ENSG00000172936	MYD88	1021.34	0.803056	0.100161	5.77987e-16	1.34982e-14
ENSG00000047621	C12orf4	427.047	0.802795	0.0888561	9.11706e-20	3.95473e-18
ENSG00000125864	BFSP1	59.7929	0.80253	0.144234	1.008e-08	7.03956e-08
ENSG00000197632	SERPINB2	1721.03	0.802315	0.184265	4.94184e-06	2.05711e-05
ENSG00000224167	LINC01357	3.8574	0.801693	0.331438	0.00436738	0.00952381
ENSG00000157445	CACNA2D3	40.4105	0.801584	0.189577	8.31644e-06	3.2968e-05
ENSG00000167513	CDT1	181.983	0.801528	0.121764	2.02142e-11	2.22217e-10
ENSG00000235978	AC018816.1	13.1057	0.800734	0.260246	0.000673142	0.00177625
ENSG00000115540	MOB4	1307.02	0.800407	0.118316	6.1812e-12	7.43445e-11
ENSG00000261359	PYCARD-AS1	42.4716	0.80015	0.130138	2.95004e-10	2.67822e-09
ENSG00000162062	TEDC2	30.3569	0.799737	0.183494	4.70254e-06	1.96807e-05
ENSG00000239998	LILRA2	28.9876	0.799462	0.157734	1.42179e-07	8.0148e-07
ENSG00000158042	MRPL17	969.924	0.798993	0.10764	5.5875e-14	9.34399e-13
ENSG00000135655	USP15	1833.34	0.79892	0.0926205	3.53265e-18	1.15187e-16
ENSG00000168404	MLKL	173.269	0.798778	0.130651	4.93388e-10	4.33356e-09
ENSG00000129450	SIGLEC9	18.2576	0.798415	0.181851	3.84919e-06	1.63862e-05
ENSG00000172322	CLEC12A	49.3849	0.797833	0.16811	7.19901e-07	3.5306e-06
ENSG00000089101	CFAP61	21.9855	0.79772	0.21762	8.20786e-05	0.000264756
ENSG00000183684	ALYREF	1098.8	0.797557	0.0878695	6.49547e-20	2.87463e-18
ENSG00000232810	TNF	55.6332	0.796522	0.140473	5.60624e-09	4.09121e-08
ENSG00000140749	IGSF6	230.88	0.796485	0.124028	5.92993e-11	6.02801e-10
ENSG00000169860	P2RY1	584.935	0.796416	0.116022	3.14692e-12	3.96143e-11
ENSG00000197582	GPX1P1	159.166	0.79618	0.183425	5.2546e-06	2.17712e-05
ENSG00000144566	RAB5A	1718.97	0.79598	0.103077	5.90771e-15	1.17523e-13
ENSG00000236264	RPL26P30	7.74778	0.795903	0.26695	0.000885541	0.00227964
ENSG00000229944	EIF4EP2	26.6004	0.795399	0.194258	1.45176e-05	5.49666e-05
ENSG00000174939	ASPHD1	9.8996	0.795396	0.233307	0.000212295	0.000625739
ENSG00000257553	AC034102.4	13.3195	0.795149	0.212663	6.22287e-05	0.00020533
ENSG00000188277	C15orf62	287.597	0.794638	0.169301	1.0614e-06	5.04578e-06
ENSG00000196262	PPIA	38937.5	0.794044	0.120135	1.75468e-11	1.94945e-10
ENSG00000168824	NSG1	2360.69	0.793929	0.106243	3.92343e-14	6.76841e-13
ENSG00000286342	AC073210.3	514.221	0.793559	0.133804	1.2823e-09	1.04848e-08
ENSG00000104689	TNFRSF10A	165.079	0.793492	0.108259	1.06238e-13	1.69073e-12
ENSG00000081237	PTPRC	1035.59	0.793372	0.142875	1.23356e-08	8.48657e-08
ENSG00000140105	WARS1	1488.77	0.793244	0.151583	7.18348e-08	4.28566e-07
ENSG00000116489	CAPZA1	3634.95	0.793159	0.0870758	5.01915e-20	2.27576e-18
ENSG00000183813	CCR4	114.012	0.793117	0.229136	0.000197493	0.000587152
ENSG00000149923	PPP4C	3001.33	0.791461	0.119321	1.52229e-11	1.71425e-10
ENSG00000211689	TRGC1	6.79526	0.79115	0.314175	0.00360284	0.00802259
ENSG00000163918	RFC4	265.579	0.790208	0.101262	3.02035e-15	6.30053e-14
ENSG00000171984	SHLD1	141.18	0.789928	0.137549	3.83114e-09	2.88518e-08
ENSG00000213523	SRA1	668.765	0.789411	0.112833	1.2392e-12	1.65426e-11
ENSG00000260458	KCNJ18	105.247	0.789221	0.239399	0.000355939	0.000997616
ENSG00000211807	TRAV26-1	3.24013	0.788515	0.4803	0.0248251	0.0443185
ENSG00000085514	PILRA	59.9814	0.788413	0.132338	1.0775e-09	8.91953e-09
ENSG00000273669	AC015819.1	6.19038	0.787628	0.26133	0.000789229	0.0020537
ENSG00000131732	ZCCHC9	773.769	0.78741	0.115209	3.84317e-12	4.76712e-11
ENSG00000276043	UHRF1	138.216	0.787251	0.167021	1.11239e-06	5.26424e-06
ENSG00000100739	BDKRB1	20.8456	0.787209	0.160886	3.58378e-07	1.86111e-06
ENSG00000286729	AC137695.3	3.14726	0.786981	0.430283	0.0196684	0.0361742
ENSG00000142661	MYOM3	69.3077	0.786406	0.131604	9.68655e-10	8.08536e-09
ENSG00000172818	OVOL1	949.291	0.78617	0.174097	2.45274e-06	1.08628e-05
ENSG00000126860	EVI2A	271.831	0.786122	0.143616	1.91162e-08	1.26691e-07
ENSG00000186185	KIF18B	56.1252	0.786071	0.1623	5.38969e-07	2.70848e-06
ENSG00000171428	NAT1	116.129	0.786018	0.135854	2.92015e-09	2.24845e-08
ENSG00000253251	SHLD3	76.6814	0.78578	0.150252	6.6741e-08	4.00963e-07
ENSG00000186567	CEACAM19	268.114	0.78575	0.0988529	9.65899e-16	2.1693e-14
ENSG00000121743	GJA3	23.426	0.785556	0.207037	5.02631e-05	0.000169387
ENSG00000074211	PPP2R2C	1083.8	0.785341	0.160225	3.92905e-07	2.02573e-06
ENSG00000204267	TAP2	520.234	0.785154	0.130112	7.17502e-10	6.11429e-09
ENSG00000144655	CSRNP1	562.439	0.784717	0.112321	1.3727e-12	1.82049e-11
ENSG00000261644	AC007728.2	5.19005	0.784499	0.245272	0.000434052	0.00119468
ENSG00000136261	BZW2	2209.1	0.784482	0.099749	1.92947e-15	4.13992e-14
ENSG00000139372	TDG	782.465	0.784388	0.106081	7.02268e-14	1.15039e-12
ENSG00000140525	FANCI	403.174	0.784288	0.0611252	9.86407e-38	3.64682e-35
ENSG00000197275	RAD54B	15.1824	0.784262	0.169653	1.20728e-06	5.67529e-06
ENSG00000163472	TMEM79	1879.39	0.784189	0.108697	2.72028e-13	4.05026e-12
ENSG00000197798	FAM118B	339.268	0.783597	0.101516	5.77914e-15	1.15443e-13
ENSG00000170469	SPATA24	39.188	0.783547	0.134452	2.18197e-09	1.71637e-08
ENSG00000150681	RGS18	66.3298	0.783445	0.164248	7.34344e-07	3.5941e-06
ENSG00000114948	ADAM23	91.3073	0.782584	0.199093	3.20814e-05	0.000112752
ENSG00000221164	SNORA11F	6.8492	0.782516	0.277388	0.00151429	0.00368169
ENSG00000226791	LINC02611	8.43472	0.782445	0.25448	0.000679474	0.00179119
ENSG00000175294	CATSPER1	14.7519	0.782317	0.214377	8.93882e-05	0.000285726
ENSG00000100216	TOMM22	2446.38	0.782287	0.14125	1.2983e-08	8.89127e-08
ENSG00000160124	CCDC58	296.646	0.78205	0.126513	2.6413e-10	2.41527e-09
ENSG00000272716	AL121658.1	6.60759	0.781669	0.273485	0.00137308	0.00337457
ENSG00000127252	PLAAT1	77.9417	0.781656	0.223756	0.000169894	0.000512325
ENSG00000185262	UBALD2	1180.94	0.781614	0.0827821	2.23529e-21	1.19902e-19
ENSG00000271853	AL162258.1	32.7428	0.78132	0.145441	2.92955e-08	1.88159e-07
ENSG00000204178	MACO1	631.39	0.780923	0.106673	1.22144e-13	1.92601e-12
ENSG00000166797	CIAO2A	738.856	0.780728	0.126706	3.21697e-10	2.90518e-09
ENSG00000118193	KIF14	45.3487	0.780539	0.1638	7.41388e-07	3.62341e-06
ENSG00000231507	LINC01353	3.48204	0.780381	0.314946	0.00395852	0.00871049
ENSG00000129480	DTD2	418.754	0.779944	0.107418	1.86845e-13	2.85628e-12
ENSG00000180785	OR51E1	15.0197	0.779443	0.324155	0.00538511	0.0114715
ENSG00000167862	MRPL58	635.883	0.778995	0.129143	7.13123e-10	6.08561e-09
ENSG00000261286	ATP2C2-AS1	8.14973	0.778913	0.268751	0.00122426	0.00304778
ENSG00000144048	DUSP11	856.697	0.778467	0.120867	5.42527e-11	5.56443e-10
ENSG00000123159	GIPC1	3447.24	0.777975	0.102995	2.18972e-14	3.96244e-13
ENSG00000217241	CBX3P9	10.9396	0.777909	0.260044	0.000922191	0.00236331
ENSG00000105639	JAK3	118.197	0.777619	0.209989	8.57061e-05	0.000275164
ENSG00000273254	AF129075.3	5.1058	0.777469	0.329754	0.00544238	0.0115853
ENSG00000163840	DTX3L	531.217	0.777395	0.155938	2.67169e-07	1.42354e-06
ENSG00000137692	DCUN1D5	682.504	0.777264	0.115403	7.76008e-12	9.18633e-11
ENSG00000266970	AC061992.2	3.55167	0.777055	0.420296	0.0198187	0.0364256
ENSG00000141682	PMAIP1	340.466	0.776602	0.148746	7.3391e-08	4.36982e-07
ENSG00000122861	PLAU	537.608	0.776382	0.136132	5.29665e-09	3.8806e-08
ENSG00000160570	DEDD2	693.191	0.775896	0.106419	1.53149e-13	2.36525e-12
ENSG00000143119	CD53	445.757	0.775829	0.137475	7.40636e-09	5.28765e-08
ENSG00000111229	ARPC3	5031.38	0.775366	0.122876	1.28148e-10	1.2328e-09
ENSG00000227191	TRGC2	11.901	0.774653	0.222617	0.000169409	0.000510928
ENSG00000287222	AC234917.3	34.466	0.774549	0.132434	1.87275e-09	1.48971e-08
ENSG00000171729	TMEM51	222.422	0.774502	0.104979	7.46237e-14	1.21743e-12
ENSG00000197006	METTL9	3719.75	0.774442	0.112	2.27962e-12	2.9405e-11
ENSG00000259494	MRPL46	269.592	0.774441	0.141944	2.07975e-08	1.3689e-07
ENSG00000146147	MLIP	183.763	0.774266	0.177936	5.30512e-06	2.19427e-05
ENSG00000182628	SKA2	518.877	0.774258	0.0871758	3.66957e-19	1.43155e-17
ENSG00000111237	VPS29	3404.24	0.774044	0.144454	3.57109e-08	2.25301e-07
ENSG00000034510	TMSB10	24334.3	0.77374	0.136023	5.70299e-09	4.15173e-08
ENSG00000246430	LINC00968	52.3381	0.772656	0.236715	0.000381647	0.00106187
ENSG00000241163	LINC00877	11.9241	0.772619	0.259719	0.000980213	0.00249661
ENSG00000150636	CCDC102B	82.4253	0.771938	0.158443	4.49789e-07	2.29147e-06
ENSG00000116983	HPCAL4	2.74752	0.77154	0.451576	0.0217164	0.0394665
ENSG00000125445	MRPS7	1813.67	0.771197	0.123445	1.91564e-10	1.79193e-09
ENSG00000102096	PIM2	152.293	0.771069	0.139826	1.51423e-08	1.02186e-07
ENSG00000167723	TRPV3	424.303	0.771037	0.173921	3.69367e-06	1.5766e-05
ENSG00000148229	POLE3	2189.74	0.770418	0.1121	3.03891e-12	3.8335e-11
ENSG00000233994	GDI2P2	8.00982	0.770335	0.29854	0.00316505	0.00713569
ENSG00000258427	RBM8B	15.4994	0.770135	0.215559	0.000120018	0.00037374
ENSG00000129437	KLK14	94.7092	0.769857	0.242695	0.000542522	0.00146224
ENSG00000124541	RRP36	860.513	0.769733	0.0954815	4.00404e-16	9.59332e-15
ENSG00000279970	AC023024.2	3.7076	0.769604	0.325665	0.00565645	0.0119878
ENSG00000282939	TRBV7-2	14.9464	0.769222	0.258255	0.00099231	0.00252474
ENSG00000179933	C14orf119	1064.42	0.769197	0.103903	6.76328e-14	1.11473e-12
ENSG00000104518	GSDMD	765.351	0.76908	0.0836845	2.35585e-20	1.10358e-18
ENSG00000167077	MEI1	41.7157	0.768903	0.147415	7.24067e-08	4.31845e-07
ENSG00000134830	C5AR2	88.5814	0.768504	0.166729	1.59495e-06	7.32294e-06
ENSG00000134222	PSRC1	95.8911	0.768325	0.125554	4.01066e-10	3.57493e-09
ENSG00000198668	CALM1	7669.25	0.768301	0.0737203	1.41319e-25	1.28152e-23
ENSG00000081320	STK17B	1310.21	0.768212	0.115744	1.53865e-11	1.73186e-10
ENSG00000123009	NME2P1	14.5478	0.7677	0.303334	0.00372543	0.0082596
ENSG00000215692	AC114730.1	2.25571	0.767693	0.395403	0.0143226	0.0273316
ENSG00000135074	ADAM19	167.53	0.767675	0.139618	1.70525e-08	1.13893e-07
ENSG00000059691	GATB	865.893	0.767313	0.115199	1.3022e-11	1.48239e-10
ENSG00000160883	HK3	40.5315	0.764879	0.192848	2.86736e-05	0.000102016
ENSG00000229932	YWHAZP3	27.7854	0.764651	0.175362	4.8687e-06	2.02913e-05
ENSG00000104611	SH2D4A	384.011	0.764497	0.0844221	7.77928e-20	3.40517e-18
ENSG00000166794	PPIB	7855.92	0.764251	0.096075	9.88354e-16	2.21559e-14
ENSG00000111348	ARHGDIB	2475.7	0.763872	0.0802173	1.07857e-21	6.0137e-20
ENSG00000214212	C19orf38	30.459	0.76355	0.147033	8.14761e-08	4.79909e-07
ENSG00000286596	AC098595.1	3.93647	0.763532	0.340356	0.00760966	0.0155871
ENSG00000136541	ERMN	7.40849	0.763123	0.30336	0.00386676	0.00853437
ENSG00000183298	RPSAP19	50.9842	0.76256	0.334036	0.00704972	0.0145768
ENSG00000166927	MS4A7	287.371	0.762508	0.148429	1.18048e-07	6.77041e-07
ENSG00000184924	PTRHD1	1230.95	0.762482	0.161951	1.03191e-06	4.91925e-06
ENSG00000149968	MMP3	40.5226	0.762451	0.402682	0.0168878	0.0316214
ENSG00000236698	EIF1AXP1	43.9452	0.762401	0.175657	5.53567e-06	2.27787e-05
ENSG00000198814	GK	938.224	0.762046	0.222857	0.000230603	0.000674491
ENSG00000211695	TRGV9	2.97905	0.762034	0.395289	0.0154053	0.0291637
ENSG00000123297	TSFM	127.433	0.761766	0.108617	1.00565e-12	1.36612e-11
ENSG00000146425	DYNLT1	1589.32	0.761641	0.12473	4.67871e-10	4.12753e-09
ENSG00000174109	C16orf91	415.887	0.761356	0.117336	4.09782e-11	4.28896e-10
ENSG00000179271	GADD45GIP1	1346.62	0.761351	0.127133	9.54496e-10	7.97549e-09
ENSG00000167600	CYP2S1	106.956	0.761271	0.209106	0.000108073	0.000339757
ENSG00000006432	MAP3K9	302.134	0.761187	0.171354	3.68819e-06	1.57482e-05
ENSG00000119705	SLIRP	889.115	0.760713	0.164357	1.51788e-06	6.99447e-06
ENSG00000172578	KLHL6	60.6365	0.760553	0.183544	1.36869e-05	5.20591e-05
ENSG00000115350	POLE4	937.245	0.759984	0.148095	1.22269e-07	6.98251e-07
ENSG00000165644	COMTD1	617.096	0.759848	0.144677	6.46964e-08	3.89459e-07
ENSG00000159166	LAD1	4367.55	0.7598	0.101215	3.22298e-14	5.6658e-13
ENSG00000277734	TRAC	349.923	0.759539	0.133737	6.00569e-09	4.35232e-08
ENSG00000269968	AC006064.4	10.3	0.759529	0.191517	2.50356e-05	9.00646e-05
ENSG00000230088	KRT16P5	22.5951	0.759505	0.289577	0.00293719	0.00666889
ENSG00000235554	AC005822.1	6.9469	0.759095	0.254042	0.000942669	0.00241044
ENSG00000112033	PPARD	1155.69	0.758943	0.149259	1.62499e-07	9.05408e-07
ENSG00000198890	PRMT6	453.233	0.758924	0.0738342	5.51591e-25	4.63471e-23
ENSG00000260528	FAM157C	17.2056	0.758867	0.267142	0.0015568	0.00377551
ENSG00000261740	BOLA2-SMG1P6	164.526	0.758745	0.146181	8.73041e-08	5.11833e-07
ENSG00000115091	ACTR3	5841.69	0.758414	0.0885981	6.64139e-18	2.07811e-16
ENSG00000015475	BID	486.919	0.758073	0.131364	3.5451e-09	2.68407e-08
ENSG00000175768	TOMM5	1068.37	0.757941	0.140756	3.15517e-08	2.0144e-07
ENSG00000225077	LINC00337	3.86625	0.757882	0.370504	0.0120005	0.0233926
ENSG00000177054	ZDHHC13	704.951	0.757474	0.119723	1.17136e-10	1.13412e-09
ENSG00000204020	LIPN	373.074	0.757122	0.183598	1.43117e-05	5.42126e-05
ENSG00000136026	CKAP4	2058.25	0.756722	0.0974404	4.45543e-15	9.05825e-14
ENSG00000128335	APOL2	647.669	0.756715	0.130627	3.82662e-09	2.88313e-08
ENSG00000159423	ALDH4A1	688.182	0.756715	0.105769	4.27288e-13	6.18937e-12
ENSG00000130755	GMFG	748.694	0.756708	0.11251	8.5063e-12	9.99096e-11
ENSG00000170627	GTSF1	6.70316	0.755622	0.264306	0.00142304	0.00348524
ENSG00000198843	SELENOT	2812.5	0.755275	0.14626	1.05024e-07	6.07564e-07
ENSG00000136522	MRPL47	687.969	0.755205	0.109684	2.81509e-12	3.57745e-11
ENSG00000143333	RGS16	97.6763	0.754991	0.0950492	8.94294e-16	2.01791e-14
ENSG00000222043	AC079305.2	9.73432	0.754927	0.324751	0.0065818	0.0137072
ENSG00000011600	TYROBP	829.286	0.754731	0.131433	4.27954e-09	3.19087e-08
ENSG00000076003	MCM6	785.876	0.754374	0.0787388	6.04993e-22	3.46983e-20
ENSG00000111912	NCOA7	826.035	0.754032	0.104843	3.28569e-13	4.81748e-12
ENSG00000108950	FAM20A	212.593	0.753855	0.127634	1.57456e-09	1.26634e-08
ENSG00000138035	PNPT1	564.478	0.753107	0.0834932	1.09515e-19	4.69119e-18
ENSG00000276476	AL136962.1	7.1875	0.752685	0.421321	0.021776	0.0395535
ENSG00000135899	SP110	445.489	0.752681	0.10456	3.08909e-13	4.55703e-12
ENSG00000278993	AC002350.2	39.7843	0.752108	0.141554	4.3327e-08	2.69412e-07
ENSG00000213236	YWHAZP2	12.5493	0.751336	0.211063	0.000131212	0.000405551
ENSG00000185742	C11orf87	4.21566	0.751225	0.458949	0.0270227	0.0477346
ENSG00000163162	RNF149	1234.33	0.751126	0.100991	5.39432e-14	9.04612e-13
ENSG00000136286	MYO1G	219.237	0.75103	0.136691	2.47967e-08	1.61182e-07
ENSG00000108826	MRPL27	1418.61	0.750515	0.132508	6.70567e-09	4.83335e-08
ENSG00000107742	SPOCK2	355.769	0.750134	0.225031	0.000337128	0.000950103
ENSG00000174547	MRPL11	1046.93	0.749518	0.142439	6.23344e-08	3.76466e-07
ENSG00000198406	BZW1P2	56.1446	0.749513	0.159106	9.80663e-07	4.69823e-06
ENSG00000261884	AC040162.1	31.283	0.749256	0.140404	3.74869e-08	2.35639e-07
ENSG00000069974	RAB27A	841.445	0.748982	0.094017	8.89117e-16	2.01001e-14
ENSG00000110852	CLEC2B	2120.21	0.748455	0.185129	2.11361e-05	7.71216e-05
ENSG00000114209	PDCD10	1451.52	0.748448	0.129435	3.36467e-09	2.55713e-08
ENSG00000111669	TPI1	10068.1	0.748311	0.0776033	3.48778e-22	2.02451e-20
ENSG00000163466	ARPC2	10798.5	0.748213	0.0944032	1.25178e-15	2.75472e-14
ENSG00000127337	YEATS4	516.587	0.747768	0.132649	7.7538e-09	5.52093e-08
ENSG00000215414	PSMA6P1	31.1044	0.747759	0.325045	0.00696083	0.0144104
ENSG00000271002	AC129492.5	4.89747	0.747221	0.426563	0.0224489	0.0405861
ENSG00000272858	Z93930.3	4.34087	0.746683	0.306918	0.00475944	0.0102817
ENSG00000101444	AHCY	3129.35	0.746553	0.123395	6.77821e-10	5.8174e-09
ENSG00000175354	PTPN2	814.259	0.74655	0.0833749	2.03619e-19	8.29349e-18
[truncated: 11,702 more rows]

## Sheet: tab.S2.DGEs (PsO v.s. PsA)
Table S2. DEGs between Pso lesion and PsA lesion
gene_id	gene_symbol	baseMean	log2FoldChange	lfcSE	stat	pvalue
ENSG00000224373	IGHV4-59	4.98258	-4.49059	1.10025	-4.08142	4.47613e-05
ENSG00000250697	AC010343.3	8.16428	1.31235	0.326717	4.01677	5.90015e-05
ENSG00000222001	AC106876.1	2.21302	4.53301	1.13399	3.9974	6.40417e-05
ENSG00000163735	CXCL5	11.7719	-2.85643	0.717453	-3.98134	6.85277e-05
ENSG00000228412	LNC-LBCS	15.1083	1.39384	0.355867	3.91675	8.97518e-05
ENSG00000143768	LEFTY2	7.79971	1.81847	0.47436	3.83353	0.000126318
ENSG00000253755	IGHGP	25.8611	-4.89811	1.2801	-3.82636	0.00013005
ENSG00000211892	IGHG4	22.6677	-5.40643	1.41816	-3.81229	0.000137687
ENSG00000211679	IGLC3	112.831	-3.48825	0.920419	-3.78985	0.000150737
ENSG00000174844	DNAH12	4.70515	-1.91926	0.509966	-3.76351	0.000167546
ENSG00000162877	PM20D1	70.7996	-3.75478	1.01377	-3.70379	0.000212406
ENSG00000211592	IGKC	990.311	-2.80525	0.763286	-3.67522	0.000237642
ENSG00000287218	AL359962.3	10.7156	1.3409	0.365225	3.67144	0.000241192
ENSG00000140807	NKD1	184.025	0.914788	0.25102	3.64428	0.000268142
ENSG00000258732	AC025884.1	7.63228	-1.94862	0.537161	-3.62762	0.000286045
ENSG00000102891	MT4	35.7061	3.16438	0.874143	3.61998	0.000294626
ENSG00000224114	AL591846.2	513.886	2.4001	0.668085	3.59251	0.000327504
ENSG00000211677	IGLC2	200.13	-3.3036	0.926068	-3.56734	0.00036062
ENSG00000260047	BCAP31P2	23.9135	-1.56638	0.441301	-3.54946	0.000386029
ENSG00000125538	IL1B	135.195	-2.34348	0.660259	-3.54933	0.000386214
ENSG00000235092	ID2-AS1	57.077	0.742161	0.21032	3.52873	0.000417562
ENSG00000211598	IGKV4-1	73.5283	-3.97778	1.13583	-3.50209	0.000461629
ENSG00000211662	IGLV3-21	22.6376	-4.30123	1.23384	-3.48606	0.0004902
ENSG00000111215	PRR4	70.0621	2.40768	0.69225	3.47805	0.000505066
ENSG00000178445	GLDC	32.4505	-1.80681	0.519665	-3.47687	0.000507305
ENSG00000214491	SEC14L6	97.4605	-2.23131	0.643071	-3.46977	0.000520899
ENSG00000245164	LINC00861	12.7772	-1.10827	0.319538	-3.46836	0.000523644
ENSG00000156738	MS4A1	17.1672	-1.73365	0.510654	-3.39495	0.000686402
ENSG00000269729	AC006262.2	75.7131	1.58296	0.469646	3.37054	0.000750212
ENSG00000281969	AL592158.1	2.01493	1.86242	0.553137	3.36702	0.000759863
ENSG00000211966	IGHV5-51	6.16777	-4.17158	1.24677	-3.34591	0.000820118
ENSG00000211891	IGHE	5.07889	-2.66152	0.797303	-3.33815	0.000843388
ENSG00000236751	LINC01186	6.48319	1.52808	0.461	3.3147	0.000917399
ENSG00000138769	CDKL2	8.72204	-1.75396	0.530011	-3.30929	0.000935327
ENSG00000159307	SCUBE1	14.4999	1.54807	0.469501	3.29727	0.000976284
ENSG00000138755	CXCL9	759.811	-1.75943	0.533698	-3.29668	0.000978366
ENSG00000276070	CCL4L2	31.0848	-2.66131	0.807789	-3.29456	0.000985747
ENSG00000130208	APOC1	199.054	-1.35496	0.411357	-3.29387	0.000988196
ENSG00000185640	KRT79	526.851	-1.92024	0.585155	-3.28159	0.00103225
ENSG00000188984	AADACL3	44.9627	-3.77057	1.1497	-3.27962	0.00103947
ENSG00000188624	IGFL3	142.714	1.45935	0.445544	3.27543	0.001055
ENSG00000181291	TMEM132E	4.13894	1.95425	0.601041	3.25144	0.00114823
ENSG00000070778	PTPN21	553.187	0.713546	0.220045	3.24272	0.00118393
ENSG00000102924	CBLN1	19.9941	1.95285	0.602261	3.24253	0.00118472
ENSG00000174827	PDZK1	10.9128	-2.1248	0.656521	-3.23646	0.00121023
ENSG00000235034	C19orf81	13.5666	1.51805	0.469743	3.23167	0.00123071
ENSG00000171587	DSCAM	1.89737	-2.91993	0.906597	-3.22076	0.0012785
ENSG00000226777	FAM30A	8.89354	-2.19323	0.682046	-3.21566	0.00130143
ENSG00000147160	AWAT2	36.9862	-3.09016	0.963055	-3.2087	0.00133335
ENSG00000047936	ROS1	3.86008	-3.37769	1.05282	-3.20824	0.00133551
ENSG00000228863	AL121985.1	4.7933	-1.493	0.47013	-3.17572	0.00149466
ENSG00000124731	TREM1	65.9378	-2.23264	0.705021	-3.16677	0.0015414
ENSG00000211937	IGHV2-5	1.5226	-4.1292	1.30558	-3.16272	0.001563
ENSG00000134824	FADS2	649.322	-1.58961	0.504541	-3.1506	0.00162936
ENSG00000130595	TNNT3	32.9345	1.50956	0.480488	3.14172	0.0016796
ENSG00000272279	AL512329.2	16.6578	-1.33628	0.427029	-3.12924	0.00175259
ENSG00000163864	NMNAT3	231.161	0.425391	0.13661	3.11392	0.0018462
ENSG00000244116	IGKV2-28	8.05464	-4.00034	1.28665	-3.10912	0.00187648
ENSG00000272004	FO704657.1	4.97331	1.47368	0.474118	3.10825	0.00188198
ENSG00000188015	S100A3	228.384	1.38983	0.449074	3.09487	0.001969
ENSG00000183578	TNFAIP8L3	593.156	0.51695	0.167209	3.09164	0.00199056
ENSG00000274897	PANO1	9.13687	-0.881488	0.285168	-3.09112	0.00199406
ENSG00000226029	LINC01772	12.3082	0.879162	0.284676	3.08829	0.00201313
ENSG00000202512	RN7SKP230	3.57176	2.65907	0.861757	3.08563	0.00203119
ENSG00000105143	SLC1A6	75.0825	1.34601	0.437964	3.07333	0.00211681
ENSG00000211896	IGHG1	449.158	-3.03718	0.989685	-3.06884	0.00214894
ENSG00000167588	GPD1	481.971	-1.86187	0.611972	-3.04241	0.00234691
ENSG00000118271	TTR	12.2512	2.17167	0.714149	3.04093	0.00235852
ENSG00000169245	CXCL10	355.083	-1.29524	0.427399	-3.03051	0.00244142
ENSG00000140263	SORD	1088.87	-0.556135	0.183574	-3.02949	0.00244964
ENSG00000188536	HBA2	667.703	2.29611	0.759595	3.02281	0.00250436
ENSG00000186442	KRT3	2.87166	-2.5617	0.848112	-3.02047	0.00252384
ENSG00000183508	TENT5C	99.6739	-0.906394	0.300192	-3.01938	0.00253289
ENSG00000187775	DNAH17	103.986	-1.41007	0.467722	-3.01476	0.00257187
ENSG00000103710	RASL12	308.648	0.634411	0.212199	2.98969	0.00279259
ENSG00000273098	AC005303.1	2.03899	2.97086	0.994591	2.98702	0.00281713
ENSG00000139572	GPR84	11.9938	-1.34892	0.454422	-2.96842	0.00299331
ENSG00000170476	MZB1	30.4417	-1.93029	0.651245	-2.96399	0.00303677
ENSG00000151224	MAT1A	56.9311	1.28586	0.433894	2.96353	0.00304137
ENSG00000170577	SIX2	12.5446	-0.979808	0.3316	-2.95479	0.00312887
ENSG00000254558	AP005435.1	28.5291	1.27567	0.431817	2.9542	0.00313485
ENSG00000250620	LINC02515	7.65611	1.72629	0.585423	2.94879	0.00319018
ENSG00000183688	RFLNB	309.802	0.510638	0.174266	2.93022	0.00338723
ENSG00000211660	IGLV2-23	29.022	-3.52849	1.20709	-2.92314	0.00346521
ENSG00000273216	AC002059.1	1.75231	-2.0844	0.713456	-2.92156	0.00348289
ENSG00000182484	WASH6P	128.442	-0.499017	0.171066	-2.91711	0.0035329
ENSG00000105369	CD79A	21.461	-1.56781	0.537483	-2.91695	0.00353478
ENSG00000166869	CHP2	1637.36	1.10767	0.38077	2.90902	0.00362561
ENSG00000211663	IGLV3-19	9.56659	-3.3871	1.16682	-2.90285	0.00369787
ENSG00000189433	GJB4	164.509	1.23982	0.42757	2.8997	0.00373524
ENSG00000070729	CNGB1	11.6631	-1.85025	0.639279	-2.89428	0.0038003
ENSG00000244734	HBB	6917.87	2.17702	0.753146	2.89057	0.00384539
ENSG00000167065	DUSP18	113.426	-0.459296	0.15895	-2.88956	0.00385784
ENSG00000264148	AC138207.3	6.61199	1.02621	0.355891	2.8835	0.00393278
ENSG00000116254	CHD5	7.87915	1.49616	0.518962	2.88299	0.00393917
ENSG00000105672	ETV2	41.8231	0.984365	0.342004	2.87823	0.00399914
ENSG00000141052	MYOCD	80.0721	1.18558	0.413389	2.86795	0.00413138
ENSG00000186831	KRT17P2	16.8318	-1.72918	0.603269	-2.86635	0.0041523
ENSG00000233117	LINC00702	60.4115	0.823174	0.287757	2.86065	0.0042277
ENSG00000110777	POU2AF1	14.1264	-1.50777	0.52908	-2.84979	0.00437482
ENSG00000103175	WFDC1	70.6865	0.723426	0.253928	2.84894	0.00438658
ENSG00000282651	IGHV5-10-1	3.84378	-4.95845	1.74201	-2.84639	0.00442178
ENSG00000143297	FCRL5	7.33315	-2.10133	0.738715	-2.84458	0.004447
ENSG00000288575	AL159996.1	26.5943	1.1733	0.41256	2.84395	0.00445581
ENSG00000225391	AL135902.1	2.17974	2.76643	0.973158	2.84274	0.00447281
ENSG00000142611	PRDM16	23.2835	1.03691	0.365306	2.83846	0.00453311
ENSG00000282057	AC092807.4	7.05717	0.999098	0.352076	2.83774	0.00454347
ENSG00000072952	MRVI1	296.931	0.741621	0.261479	2.83625	0.00456462
ENSG00000184160	ADRA2C	53.1818	0.805682	0.284906	2.82788	0.00468567
ENSG00000204195	AWAT1	18.3523	-3.2297	1.14306	-2.82547	0.00472111
ENSG00000166546	BEAN1	26.1416	-0.894872	0.316801	-2.82471	0.00473229
ENSG00000164485	IL22RA2	23.1458	0.823011	0.291382	2.82451	0.00473526
ENSG00000253967	AC022730.4	4.83533	-2.13191	0.755427	-2.82213	0.00477055
ENSG00000150556	LYPD6B	779.827	1.00692	0.357326	2.81793	0.00483342
ENSG00000133392	MYH11	4114.33	1.18099	0.419908	2.81251	0.00491566
ENSG00000229619	MBNL1-AS1	181.241	0.724517	0.257858	2.80975	0.00495804
ENSG00000198203	SULT1C2	4.15819	1.88192	0.669911	2.80921	0.00496637
ENSG00000107796	ACTA2	3396.53	0.905015	0.322399	2.80713	0.00499855
ENSG00000236013	AL357146.1	1.61536	2.65314	0.945202	2.80695	0.00500128
ENSG00000288016	AL162493.1	1.91961	2.33176	0.830981	2.80603	0.0050156
ENSG00000136098	NEK3	157.799	0.472986	0.168602	2.80534	0.00502642
ENSG00000180481	GLIPR1L2	23.0297	1.27315	0.455266	2.79649	0.00516608
ENSG00000253582	AC090579.1	30.2386	0.770864	0.275744	2.79557	0.00518076
ENSG00000113615	SEC24A	398.33	-0.325211	0.116647	-2.788	0.00530341
ENSG00000277632	CCL3	47.1791	-1.5267	0.547704	-2.78745	0.00531246
ENSG00000172201	ID4	989.487	0.549868	0.197631	2.78229	0.00539763
ENSG00000086619	ERO1B	99.6614	-0.410646	0.147615	-2.78187	0.00540464
ENSG00000126500	AP006333.1	3.55246	1.51698	0.545418	2.78132	0.00541381
ENSG00000232150	ST13P4	6.88148	0.939159	0.337959	2.77891	0.00545409
ENSG00000187479	C11orf96	246.901	0.939011	0.338085	2.77744	0.00547887
ENSG00000196092	PAX5	3.25755	-1.81157	0.656048	-2.76133	0.00575664
ENSG00000152669	CCNO	44.5081	-0.478856	0.173881	-2.75393	0.0058884
ENSG00000142661	MYOM3	83.3547	-0.708587	0.257539	-2.75138	0.00593456
ENSG00000166448	TMEM130	4.83647	1.80597	0.656398	2.75133	0.00593532
ENSG00000165953	SERPINA12	2969.69	1.30435	0.474593	2.74835	0.00598964
ENSG00000163431	LMOD1	961.625	0.865705	0.316223	2.73764	0.00618819
ENSG00000253102	AC004707.2	2.26237	-1.84785	0.675434	-2.7358	0.00622281
ENSG00000111886	GABRR2	3.04068	-1.57988	0.578895	-2.72913	0.00635016
ENSG00000139187	KLRG1	19.6454	-0.706618	0.25914	-2.72678	0.00639549
ENSG00000254610	AC004923.1	8.91377	1.25239	0.459329	2.72656	0.00639989
ENSG00000230368	FAM41C	2.95719	-2.13221	0.782649	-2.72435	0.00644286
ENSG00000198049	AVPR1B	0.858548	2.25963	0.829617	2.72371	0.00645541
ENSG00000168874	ATOH8	165.51	0.842293	0.309821	2.71864	0.00655509
ENSG00000242371	IGKV1-39	7.88408	-2.87122	1.05871	-2.71199	0.00668803
ENSG00000198691	ABCA4	36.4808	-1.34525	0.496286	-2.71063	0.00671548
ENSG00000114757	PEX5L	1.74244	1.92251	0.710035	2.70763	0.00677656
ENSG00000211669	IGLV3-10	6.45464	-5.17201	1.91031	-2.70741	0.00678094
ENSG00000287313	AC016995.1	9.3818	-1.27904	0.47289	-2.70473	0.00683604
ENSG00000260420	LINC02182	1.09781	2.56878	0.950072	2.70377	0.00685577
ENSG00000259022	DNAJC8P1	4.07196	1.25962	0.465921	2.70351	0.00686122
ENSG00000153563	CD8A	241.784	-0.760491	0.281368	-2.70283	0.00687511
ENSG00000135443	KRT85	8.16055	2.51252	0.931065	2.69854	0.00696435
ENSG00000117525	F3	240.921	0.68948	0.256074	2.6925	0.00709178
ENSG00000265018	AGAP12P	10.7814	-1.34042	0.497965	-2.69179	0.00710701
ENSG00000269921	AC068620.1	4.91591	1.23922	0.460375	2.69175	0.00710774
ENSG00000266850	AC090912.2	2.30908	1.81677	0.676184	2.68679	0.00721417
ENSG00000149300	C11orf52	1.79242	1.67242	0.62261	2.68615	0.0072281
ENSG00000145879	SPINK7	42.1919	-1.39579	0.520106	-2.68366	0.00728218
ENSG00000169252	ADRB2	79.246	0.715491	0.266904	2.6807	0.00734677
ENSG00000174808	BTC	60.3828	1.02967	0.384489	2.67803	0.00740558
ENSG00000174599	TRAM1L1	68.9144	0.772814	0.288711	2.67677	0.00743348
ENSG00000273238	TMEM271	22.196	1.33731	0.499711	2.67617	0.0074469
ENSG00000160856	FCRL3	11.0393	-1.32369	0.495447	-2.67171	0.00754665
ENSG00000254349	MIR2052HG	1.66128	3.82418	1.43238	2.66982	0.00758928
ENSG00000279249	AC007614.1	2.90376	1.50855	0.565461	2.66782	0.0076346
ENSG00000235726	AC010148.1	4.58829	1.57868	0.592065	2.66639	0.00766708
ENSG00000285838	AL646090.2	4.75903	1.76381	0.661669	2.6657	0.00768274
ENSG00000223863	LINC01805	82.422	0.950318	0.356994	2.662	0.0077678
ENSG00000102096	PIM2	184.561	-0.676304	0.254085	-2.66172	0.00777422
ENSG00000219438	TAFA5	115.641	0.607941	0.228403	2.6617	0.00777472
ENSG00000137868	STRA6	17.0219	-1.4403	0.541888	-2.65793	0.00786214
ENSG00000185352	HS6ST3	6.46757	1.26955	0.478458	2.65341	0.00796829
ENSG00000287448	AC018558.7	5.72823	2.5059	0.944544	2.65303	0.00797725
ENSG00000224220	DTNB-AS1	1.81127	-2.28478	0.861499	-2.6521	0.00799917
ENSG00000133195	SLC39A11	511.691	-0.290915	0.109719	-2.65145	0.00801468
ENSG00000211650	IGLV5-45	2.41142	-4.76906	1.79981	-2.64976	0.00805498
ENSG00000133878	DUSP26	2.73754	2.09576	0.79113	2.64907	0.0080714
ENSG00000259479	SORD2P	61.5856	-1.26003	0.475726	-2.64864	0.00808159
ENSG00000273355	AP000894.4	4.98275	1.28147	0.483994	2.6477	0.00810412
ENSG00000124701	APOBEC2	3.60888	2.41461	0.91224	2.64691	0.00812318
ENSG00000105559	PLEKHA4	877.965	0.568953	0.215069	2.64544	0.00815845
ENSG00000224843	LINC00240	11.2258	-0.880566	0.333216	-2.64263	0.00822656
ENSG00000205362	MT1A	12.3049	1.42215	0.538412	2.64138	0.00825701
ENSG00000197380	DACT3	90.9369	0.715109	0.271098	2.63782	0.008344
ENSG00000170370	EMX2	201.271	0.592407	0.224741	2.63595	0.00839018
ENSG00000252835	SCARNA21	1.72424	2.27514	0.864552	2.63159	0.00849874
ENSG00000271367	AL034374.1	1.90084	-2.02123	0.768209	-2.6311	0.00851098
ENSG00000026652	AGPAT4	122.926	-0.627006	0.238447	-2.62954	0.00855015
ENSG00000151778	SERP2	32.5925	0.939067	0.35724	2.62867	0.00857185
ENSG00000185610	DBX2	7.2405	2.25418	0.857667	2.62827	0.00858214
ENSG00000171889	MIR31HG	19.1961	-1.30276	0.496101	-2.62599	0.00863986
ENSG00000286445	AL355334.2	4.23227	1.35771	0.517539	2.6234	0.00870576
ENSG00000146453	PNLDC1	8.63231	-1.58789	0.605637	-2.62184	0.00874563
ENSG00000215458	AATBC	96.3037	-1.03165	0.393618	-2.62093	0.00876891
ENSG00000103550	KNOP1	643.182	0.228886	0.0873785	2.61948	0.00880647
ENSG00000176049	JAKMIP2	24.1489	1.13081	0.431911	2.61814	0.00884096
ENSG00000203280	KIAA1671-AS1	8.34245	1.1917	0.456031	2.61319	0.00897005
ENSG00000248773	AC108727.1	1.17841	2.33985	0.89556	2.61273	0.00898232
ENSG00000005187	ACSM3	59.9365	-0.735063	0.281703	-2.60935	0.00907145
ENSG00000254211	LINC01485	3.59536	-2.12212	0.814121	-2.60664	0.00914359
ENSG00000146966	DENND2A	84.3861	0.684198	0.262726	2.60422	0.00920824
ENSG00000164197	RNF180	122.259	0.503626	0.1934	2.60406	0.00921274
ENSG00000164674	SYTL3	86.0019	-0.395406	0.151858	-2.60379	0.00921984
ENSG00000131844	MCCC2	742.879	-0.323947	0.124419	-2.60367	0.00922311
ENSG00000136155	SCEL	3992.82	0.721512	0.277122	2.60359	0.00922529
ENSG00000240449	AC005586.1	10.1807	-0.708672	0.272293	-2.60261	0.00925167
ENSG00000276085	CCL3L3	13.7516	-1.98572	0.764103	-2.59876	0.00935608
ENSG00000162894	FCMR	88.2131	-0.698468	0.269945	-2.58745	0.009669
ENSG00000148734	NPFFR1	6.04417	-0.971558	0.375666	-2.58623	0.00970334
ENSG00000237579	LINC01514	9.13393	1.3605	0.526259	2.58524	0.00973125
ENSG00000090530	P3H2	299.243	-0.379157	0.146681	-2.58491	0.00974049
ENSG00000169136	ATF5	455.368	-0.238461	0.0922706	-2.58437	0.00975583
ENSG00000163959	SLC51A	18.2554	-0.784909	0.304003	-2.58191	0.00982553
ENSG00000196557	CACNA1H	62.5227	1.18387	0.458622	2.58136	0.00984129
ENSG00000137672	TRPC6	108.957	0.376892	0.146098	2.57971	0.00988823
ENSG00000163694	RBM47	652.603	-0.45155	0.175154	-2.57802	0.00993683
ENSG00000113209	PCDHB5	15.613	1.16624	0.452916	2.57496	0.0100253
ENSG00000242550	SERPINB10	23.4176	0.749455	0.291108	2.57449	0.0100387
ENSG00000179909	ZNF154	16.0677	-1.10706	0.43004	-2.57431	0.010044
ENSG00000234224	TMEM229A	5.62942	-2.05101	0.796809	-2.57403	0.0100521
ENSG00000120659	TNFSF11	8.87484	-1.03389	0.401699	-2.5738	0.0100589
ENSG00000197928	ZNF677	149.878	0.466018	0.182021	2.56024	0.0104599
ENSG00000236543	AL354761.1	6.35263	1.97386	0.771846	2.55733	0.0105479
ENSG00000176136	MC5R	6.426	-1.78638	0.698797	-2.55636	0.0105772
ENSG00000153404	PLEKHG4B	17.803	-1.16088	0.454743	-2.55283	0.0106851
ENSG00000102934	PLLP	519.391	0.800209	0.313951	2.54883	0.0108084
ENSG00000179673	RPRML	9.48859	1.54966	0.608868	2.54515	0.0109231
ENSG00000255494	LINC00681	10.8722	1.63837	0.643963	2.54419	0.010953
ENSG00000106541	AGR2	43.5615	-1.03694	0.407871	-2.54232	0.0110119
ENSG00000271874	AC025754.2	1.60969	2.36748	0.931603	2.5413	0.011044
ENSG00000214203	RPS4XP1	4.74499	1.32302	0.520687	2.54091	0.0110565
ENSG00000107518	ATRNL1	17.4635	-0.852992	0.335853	-2.53978	0.0110922
ENSG00000184210	DGAT2L6	25.662	-3.64582	1.43568	-2.53945	0.0111028
ENSG00000125851	PCSK2	315.751	0.538339	0.212122	2.53787	0.0111529
ENSG00000155761	SPAG17	39.9787	-0.897345	0.353638	-2.53747	0.0111658
ENSG00000254510	AP001107.5	3.77147	1.37799	0.543411	2.53582	0.0112184
ENSG00000137766	UNC13C	9.40141	1.08971	0.430277	2.53258	0.0113228
ENSG00000211955	IGHV3-33	11.9934	-3.33106	1.3155	-2.53217	0.0113357
ENSG00000057252	SOAT1	321.284	-0.516458	0.204257	-2.52847	0.0114561
ENSG00000187908	DMBT1	3.0957	-1.43176	0.566328	-2.52815	0.0114666
ENSG00000162595	DIRAS3	58.3719	-0.878529	0.34789	-2.52531	0.0115597
ENSG00000211786	TRAV8-2	6.36599	-0.967519	0.38386	-2.5205	0.0117188
ENSG00000271754	AL355802.3	2.4166	1.29071	0.512266	2.51962	0.0117483
ENSG00000286431	BX842570.1	2.39665	1.48928	0.591117	2.51943	0.0117544
ENSG00000250604	AC098679.1	4.7295	1.06064	0.42114	2.51851	0.0117854
ENSG00000134460	IL2RA	79.3417	-0.813691	0.323092	-2.51845	0.0117874
ENSG00000255774	LINC02747	23.8445	1.27893	0.508302	2.51608	0.0118667
ENSG00000263006	ROCK1P1	5.88858	-1.18781	0.472462	-2.51409	0.0119342
ENSG00000198336	MYL4	5.87586	1.24785	0.49642	2.5137	0.0119473
ENSG00000181585	TMIE	28.3933	0.496701	0.197832	2.51072	0.0120484
ENSG00000214856	KRT16P1	49.2061	-1.73944	0.692932	-2.51027	0.012064
ENSG00000075035	WSCD2	34.0564	1.09284	0.435443	2.50972	0.0120825
ENSG00000286532	PARTICL	55.8016	0.504885	0.201181	2.50961	0.0120866
ENSG00000230679	ENO1-AS1	6.45612	1.40439	0.559701	2.50917	0.0121015
ENSG00000255252	AL078612.2	3.05072	-1.42822	0.569329	-2.5086	0.012121
ENSG00000261217	BCAP31P1	38.1969	-1.55589	0.620558	-2.50725	0.0121675
ENSG00000144681	STAC	37.2691	0.882294	0.352202	2.50508	0.0122424
ENSG00000010404	IDS	286.843	0.407154	0.16257	2.50448	0.0122631
ENSG00000232320	AC009299.2	10.3986	0.908377	0.363091	2.50179	0.0123567
ENSG00000241351	IGKV3-11	43.9503	-3.18967	1.2769	-2.49797	0.0124908
ENSG00000287826	AC090994.1	3.11783	-1.49388	0.598461	-2.4962	0.0125531
ENSG00000279170	TSTD3	80.9197	0.677731	0.271509	2.49616	0.0125545
ENSG00000122877	EGR2	148.449	-0.841234	0.337329	-2.49381	0.0126381
ENSG00000225806	AL121917.1	9.83666	0.969617	0.389	2.49259	0.0126815
ENSG00000162267	ITIH3	34.1775	1.29742	0.522897	2.48122	0.0130935
ENSG00000253686	LINC01484	5.38682	-1.62223	0.653875	-2.48095	0.0131034
ENSG00000186526	CYP4F8	33.1404	-1.57441	0.634913	-2.47973	0.0131482
ENSG00000227544	AC018647.1	19.7344	0.845184	0.340891	2.47934	0.0131626
ENSG00000145491	ROPN1L	5.13461	0.96777	0.390397	2.47894	0.0131775
ENSG00000225125	RANP4	2.19555	-1.42007	0.573014	-2.47825	0.0132029
ENSG00000158014	SLC30A2	16.8924	1.04185	0.420423	2.47811	0.0132082
ENSG00000141505	ASGR1	67.5753	0.704763	0.28452	2.47703	0.0132483
ENSG00000196660	SLC30A10	6.94538	-1.35626	0.547678	-2.47638	0.0132724
ENSG00000213759	UGT2B11	1.73675	-2.40134	0.970647	-2.47396	0.0133624
ENSG00000228252	COL6A4P2	4.16544	-1.7172	0.694719	-2.4718	0.0134436
ENSG00000183044	ABAT	67.7614	-0.516921	0.209165	-2.47136	0.0134601
ENSG00000270872	SRGAP2D	38.6484	0.828952	0.335751	2.46895	0.013551
ENSG00000140538	NTRK3	74.7083	0.898125	0.364083	2.46681	0.0136322
ENSG00000273179	AC092535.5	1.19269	-2.17591	0.882162	-2.46657	0.0136414
ENSG00000186912	P2RY4	4.1418	-1.28317	0.520594	-2.46483	0.013708
ENSG00000206384	COL6A6	166.58	-1.0512	0.426486	-2.4648	0.013709
ENSG00000134285	FKBP11	187.978	-0.34383	0.139632	-2.4624	0.0138009
ENSG00000213876	RPL7AP64	20.8577	0.546602	0.222102	2.46104	0.0138535
ENSG00000127325	BEST3	6.42611	1.24783	0.507052	2.46095	0.013857
ENSG00000227741	AL121987.2	12.0318	0.728405	0.29641	2.45743	0.0139936
ENSG00000263105	AC009171.2	16.1974	1.14446	0.466843	2.45149	0.0142268
ENSG00000239345	HNRNPA1P26	2.8482	1.63753	0.668193	2.45068	0.0142586
ENSG00000226005	LINC02660	11.515	1.82177	0.743382	2.45065	0.01426
ENSG00000173626	TRAPPC3L	4.77808	-1.03247	0.421716	-2.44826	0.0143546
ENSG00000154274	C4orf19	77.1673	0.788916	0.322256	2.4481	0.014361
ENSG00000186710	CFAP73	24.9361	1.04817	0.428438	2.44648	0.0144259
ENSG00000237101	AC092809.5	559.642	0.975813	0.399157	2.44468	0.014498
ENSG00000213886	UBD	60.0461	-0.819112	0.335176	-2.44383	0.0145324
ENSG00000095970	TREM2	37.3812	-0.831211	0.340338	-2.44231	0.0145937
ENSG00000173391	OLR1	12.7236	-1.47623	0.604731	-2.44113	0.0146415
ENSG00000267260	AC020928.1	3.56487	-1.18855	0.487155	-2.43979	0.0146959
ENSG00000237686	AL109615.3	1.60519	-1.92324	0.789312	-2.4366	0.014826
ENSG00000135697	BCO1	9.83018	1.25095	0.513437	2.43642	0.0148335
ENSG00000177112	MRVI1-AS1	5.82899	1.39711	0.573553	2.43589	0.0148553
ENSG00000271815	AC008897.3	2.5193	-1.95988	0.806675	-2.42957	0.0151167
ENSG00000211668	IGLV2-11	13.5948	-2.86193	1.17867	-2.4281	0.015178
ENSG00000285699	AL360267.2	7.84499	1.55936	0.64239	2.42743	0.0152063
ENSG00000068383	INPP5A	407.642	0.35484	0.146274	2.42586	0.0152721
ENSG00000232046	LINC01798	1.49618	1.67761	0.692356	2.42304	0.0153912
ENSG00000184148	SPRR4	264.913	-1.70929	0.705675	-2.42221	0.0154264
ENSG00000257613	AC084032.1	2.35097	1.83176	0.756903	2.42007	0.0155174
ENSG00000278558	TMEM191B	34.4612	1.20815	0.499234	2.42001	0.01552
ENSG00000167920	TMEM99	333.412	0.685256	0.283237	2.41937	0.0155474
ENSG00000143494	VASH2	31.3158	-0.575535	0.238152	-2.41667	0.0156634
ENSG00000149596	JPH2	101.227	0.928287	0.385705	2.40673	0.016096
ENSG00000206991	RNU6-610P	1.55406	-2.33115	0.969802	-2.40373	0.0162286
ENSG00000125910	S1PR4	69.2854	-0.515404	0.214489	-2.40293	0.0162642
ENSG00000237238	BMS1P10	11.1672	-1.36806	0.569771	-2.40107	0.016347
ENSG00000116771	AGMAT	19.1302	-0.685954	0.285875	-2.39949	0.016418
ENSG00000235033	DAAM2-AS1	13.5865	-1.09414	0.456063	-2.39909	0.0164358
ENSG00000163736	PPBP	10.7278	1.66332	0.693535	2.39832	0.0164704
ENSG00000271474	AC106881.1	4.5034	1.22679	0.511781	2.39711	0.0165251
ENSG00000227039	ITGB2-AS1	42.718	-0.841572	0.351313	-2.3955	0.0165977
ENSG00000162614	NEXN	195.387	0.739647	0.309071	2.39313	0.0167051
ENSG00000140057	AK7	62.8094	0.616011	0.257409	2.39312	0.0167058
ENSG00000166582	CENPV	35.8672	0.708566	0.296421	2.3904	0.01683
ENSG00000228801	AC064807.1	100.409	0.354127	0.148156	2.39024	0.0168374
ENSG00000157551	KCNJ15	363.551	-0.637393	0.266759	-2.3894	0.0168759
ENSG00000144712	CAND2	33.825	0.794847	0.333078	2.38637	0.0170158
ENSG00000268034	AC243960.2	13.3923	0.695784	0.291628	2.38586	0.0170392
ENSG00000069482	GAL	43.4895	-1.45156	0.608567	-2.3852	0.0170697
ENSG00000286451	AL499602.1	14.6118	-0.995078	0.41728	-2.38468	0.0170942
ENSG00000171119	NRTN	30.1533	0.541017	0.227054	2.38276	0.0171832
ENSG00000100604	CHGA	2.85966	-1.84218	0.773587	-2.38135	0.0172494
ENSG00000225106	AL162457.2	8.53714	1.37315	0.57669	2.3811	0.0172612
ENSG00000183783	KCTD8	2.06879	1.57039	0.65974	2.38031	0.0172979
ENSG00000147059	SPIN2A	8.48363	0.761025	0.319731	2.38021	0.017303
ENSG00000101306	MYLK2	2.70022	1.60496	0.674522	2.37941	0.0173404
ENSG00000152092	ASTN1	8.00624	1.36869	0.575881	2.37669	0.0174687
ENSG00000115993	TRAK2	835.697	0.407276	0.171393	2.37627	0.0174884
ENSG00000226396	AL031727.1	52.9219	1.06898	0.450254	2.37417	0.0175886
ENSG00000273125	LINC01990	2.30838	1.82002	0.767082	2.37265	0.0176608
ENSG00000230513	THAP7-AS1	86.4245	0.578678	0.244062	2.37103	0.0177385
ENSG00000111405	ENDOU	967.431	0.538596	0.22725	2.37006	0.0177851
ENSG00000198400	NTRK1	5.45413	-1.1572	0.488583	-2.36847	0.0178617
ENSG00000234883	MIR155HG	31.8346	-0.826946	0.349767	-2.36428	0.0180653
ENSG00000254709	IGLL5	41.5864	-2.28554	0.967197	-2.36305	0.0181251
ENSG00000173599	PC	266.626	-0.690614	0.292451	-2.36147	0.0182028
ENSG00000259807	AC009093.1	39.6944	0.959763	0.406519	2.36093	0.0182293
ENSG00000176732	PFN4	5.99254	-0.723581	0.306579	-2.36018	0.0182662
ENSG00000086696	HSD17B2	251.361	-0.852104	0.361222	-2.35895	0.0183269
ENSG00000170484	KRT74	41.957	2.30538	0.97736	2.35879	0.0183347
ENSG00000020577	SAMD4A	326.214	0.573067	0.242991	2.35839	0.0183545
ENSG00000155816	FMN2	9.67191	1.27679	0.541603	2.35742	0.0184024
ENSG00000170345	FOS	445.689	0.797091	0.338281	2.3563	0.018458
ENSG00000225532	AL731684.1	13.3599	1.58231	0.671586	2.35608	0.0184692
ENSG00000104892	KLC3	1124.92	0.432929	0.183766	2.35587	0.0184792
ENSG00000279232	AC008522.1	3.21381	-1.07403	0.455978	-2.35545	0.0185003
ENSG00000148680	HTR7	49.7657	-0.871864	0.370223	-2.35497	0.0185242
ENSG00000276980	AC008760.2	5.79745	1.49496	0.634992	2.3543	0.0185575
ENSG00000286289	AL133482.1	33.6688	0.981494	0.417074	2.35328	0.0186085
ENSG00000242759	LINC00882	9.44169	0.909228	0.386609	2.3518	0.0186827
ENSG00000236466	AL035670.1	2.78703	1.69856	0.722265	2.35171	0.0186872
ENSG00000133794	ARNTL	235.697	0.492527	0.209446	2.35156	0.0186947
ENSG00000261193	AC134312.4	1.34055	-1.70098	0.723506	-2.35102	0.018722
ENSG00000100341	PNPLA5	8.43392	-1.97107	0.839644	-2.34751	0.0188993
ENSG00000230524	COL6A4P1	4.39756	1.37067	0.584292	2.34586	0.0189831
ENSG00000186431	FCAR	6.83886	-2.06939	0.884186	-2.34044	0.0192609
ENSG00000273445	AC133644.2	7.87157	-1.22989	0.525641	-2.33979	0.0192946
ENSG00000261441	AC124068.2	8.13855	0.891077	0.381181	2.33767	0.0194043
ENSG00000269600	AC016629.2	3.9301	2.63329	1.12802	2.33445	0.0195724
ENSG00000047597	XK	45.3686	0.465596	0.199483	2.33401	0.0195951
ENSG00000197582	GPX1P1	196.822	1.56839	0.672597	2.33184	0.0197091
ENSG00000287563	AP006219.3	1.93457	2.38349	1.02219	2.33174	0.0197143
ENSG00000011332	DPF1	5.14828	-1.08732	0.466402	-2.3313	0.0197378
ENSG00000116667	C1orf21	2638.49	0.341468	0.146511	2.33067	0.0197708
ENSG00000082175	PGR	33.0492	0.66624	0.286711	2.32374	0.0201396
ENSG00000115170	ACVR1	405.146	-0.251964	0.108473	-2.32282	0.020189
ENSG00000205678	TECRL	6.4363	-1.78827	0.77018	-2.32189	0.020239
ENSG00000272746	AP005131.7	2.8772	1.17298	0.50556	2.32016	0.0203321
ENSG00000165695	AK8	38.6863	0.915974	0.394915	2.31942	0.0203723
ENSG00000237758	BANF1P3	12.1669	0.692785	0.298863	2.31807	0.0204457
ENSG00000168427	KLHL30	14.2586	0.983533	0.424427	2.31732	0.0204865
ENSG00000253944	AC027117.2	1.49918	1.86515	0.805137	2.31656	0.0205276
ENSG00000228459	LINC01546	16.0638	0.993214	0.429043	2.31495	0.0206156
ENSG00000267811	AP001160.2	2.3421	1.64383	0.710436	2.31383	0.020677
ENSG00000146197	SCUBE3	36.4003	1.00088	0.432579	2.31376	0.0206809
ENSG00000131737	KRT34	43.5929	1.23625	0.534361	2.31352	0.0206942
ENSG00000246223	LINC01550	74.9806	0.737439	0.318895	2.31248	0.0207514
ENSG00000226979	LTA	10.7024	-0.738229	0.319302	-2.31201	0.0207773
ENSG00000273599	AL731571.1	23.9748	0.540539	0.233799	2.31198	0.0207787
ENSG00000150712	MTMR12	809.3	0.323466	0.139937	2.31152	0.0208043
ENSG00000224184	MIR3681HG	4.26614	-1.28414	0.555698	-2.31086	0.0208406
ENSG00000255690	TRIL	162.512	-0.541327	0.234611	-2.30734	0.0210358
ENSG00000231290	APCDD1L-DT	15.0473	1.38049	0.598435	2.30684	0.0210638
ENSG00000228526	MIR34AHG	46.922	-0.617151	0.26773	-2.30513	0.0211593
ENSG00000167780	SOAT2	8.20043	1.62086	0.704091	2.30206	0.0213318
ENSG00000173610	UGT2A1	12.0012	-1.76452	0.766552	-2.30189	0.0213415
ENSG00000142606	MMEL1	9.62897	-0.671246	0.291608	-2.30187	0.0213423
ENSG00000130487	KLHDC7B	93.8491	-1.172	0.509232	-2.3015	0.0213631
ENSG00000167105	TMEM92	5.81116	-0.893677	0.38831	-2.30145	0.0213662
ENSG00000261711	FRG2DP	20.4422	1.51076	0.656534	2.30112	0.0213848
ENSG00000124635	H2BC11	19.8983	-0.915327	0.397878	-2.30052	0.0214188
ENSG00000072832	CRMP1	20.6234	-0.80784	0.351371	-2.29911	0.0214989
ENSG00000232139	LINC00867	3.65431	-1.49326	0.649619	-2.29868	0.0215232
ENSG00000255027	AP000842.2	1.55969	1.67822	0.730145	2.29848	0.0215344
ENSG00000112041	TULP1	9.457	1.18166	0.514714	2.29575	0.0216899
ENSG00000156475	PPP2R2B	73.0658	0.645882	0.281802	2.29197	0.0219073
ENSG00000143502	SUSD4	266.239	-0.602362	0.262902	-2.29121	0.0219515
ENSG00000170477	KRT4	3.64991	-1.28081	0.559164	-2.29058	0.0219875
ENSG00000198626	RYR2	34.6408	0.757735	0.33087	2.29013	0.0220136
ENSG00000186897	C1QL4	4.76201	1.20602	0.526885	2.28897	0.0220813
ENSG00000170419	VSTM2A	2.26991	-2.54087	1.11018	-2.2887	0.0220966
ENSG00000267405	AC005180.1	4.02718	1.51119	0.660445	2.28814	0.0221293
ENSG00000161132	AC007663.1	2.34284	2.04391	0.893892	2.28653	0.0222232
ENSG00000183873	SCN5A	6.64625	1.01658	0.44479	2.28552	0.0222824
ENSG00000130751	NPAS1	37.6808	0.577453	0.252719	2.28497	0.0223148
ENSG00000167748	KLK1	159.4	0.68899	0.301771	2.28316	0.022421
ENSG00000269961	AC010359.2	1.31018	-1.60328	0.702925	-2.28086	0.0225565
ENSG00000183715	OPCML	3.47148	1.10109	0.483571	2.27701	0.0227859
ENSG00000254290	AC124067.4	2.81085	1.52851	0.671858	2.27505	0.0229029
ENSG00000226660	TRBV2	7.96755	-1.06132	0.466543	-2.27486	0.0229142
ENSG00000223729	LINC02247	18.5803	0.887201	0.390035	2.27467	0.0229255
ENSG00000234156	AL359636.2	8.70697	-0.968205	0.425727	-2.27424	0.0229516
ENSG00000284734	AC099063.4	4.56438	-1.04164	0.458116	-2.27374	0.0229819
ENSG00000275302	CCL4	46.4197	-1.05061	0.4622	-2.27307	0.023022
ENSG00000277089	AC243829.4	10.4858	-1.01993	0.44897	-2.27171	0.0231042
ENSG00000134755	DSC2	2475.5	-0.659542	0.290336	-2.27165	0.0231079
ENSG00000182575	NXPH3	121.977	0.554176	0.244279	2.26862	0.0232917
ENSG00000229097	CALM2P2	24.0769	0.893346	0.394043	2.26713	0.0233824
ENSG00000186452	TMPRSS12	7.00337	1.10416	0.487047	2.26706	0.0233869
ENSG00000105737	GRIK5	10.3615	0.67769	0.298937	2.267	0.0233904
ENSG00000166831	RBPMS2	50.1995	0.781053	0.344687	2.26598	0.0234528
ENSG00000115956	PLEK	1005.4	-0.892568	0.393958	-2.26564	0.0234734
ENSG00000112541	PDE10A	39.1289	-0.567423	0.250485	-2.2653	0.0234941
ENSG00000248323	LUCAT1	50.7913	-1.08548	0.479228	-2.26507	0.0235086
ENSG00000120708	TGFBI	3617.63	0.474375	0.209516	2.26415	0.0235651
ENSG00000108405	P2RX1	134.399	0.836188	0.369475	2.26318	0.0236248
ENSG00000154328	NEIL2	376.091	0.308092	0.136136	2.26312	0.0236284
ENSG00000154556	SORBS2	319.936	0.73933	0.326701	2.26301	0.0236348
ENSG00000261215	AL162231.4	25.7278	0.760536	0.336199	2.26216	0.0236877
ENSG00000198513	ATL1	278.711	0.486661	0.21517	2.26175	0.0237126
ENSG00000257681	AC025265.1	0.632328	-2.27692	1.00935	-2.25581	0.0240823
ENSG00000149591	TAGLN	6942.24	0.805204	0.357042	2.2552	0.0241205
ENSG00000102970	CCL17	61.5127	-1.02561	0.454784	-2.25516	0.0241235
ENSG00000284430	AC020912.1	1.10435	-1.75799	0.780094	-2.25356	0.0242241
ENSG00000143171	RXRG	40.2213	0.598734	0.265911	2.25163	0.0243456
ENSG00000271707	ATP1B3P1	6.67242	0.940055	0.417711	2.25049	0.0244176
ENSG00000112619	PRPH2	13.3701	-0.70269	0.312311	-2.24997	0.0244508
ENSG00000174332	GLIS1	23.3833	0.667406	0.296759	2.24898	0.0245137
ENSG00000270894	AC015849.4	2.14916	1.39319	0.620156	2.24651	0.0246714
ENSG00000105989	WNT2	11.1314	1.27067	0.565636	2.24645	0.024675
ENSG00000261076	AC016396.2	2.05764	-1.39083	0.619181	-2.24624	0.0246889
ENSG00000059804	SLC2A3	358.883	-0.698	0.310928	-2.24489	0.0247752
ENSG00000164430	CGAS	88.9756	-0.468689	0.208812	-2.24455	0.0247969
ENSG00000262223	AC110285.1	26.8795	0.815279	0.363386	2.24356	0.0248605
ENSG00000258359	PCNPP1	3.30762	1.06168	0.473294	2.24317	0.024886
ENSG00000242337	INHCAP	2.95024	-1.2814	0.571313	-2.24289	0.0249037
ENSG00000265692	LINC01970	3.14321	-1.09867	0.489873	-2.24276	0.0249122
ENSG00000153303	FRMD1	3.27805	1.94579	0.868046	2.24158	0.0249889
ENSG00000149485	FADS1	427.745	-0.651006	0.290837	-2.23839	0.0251954
ENSG00000167332	OR51E2	4.73782	1.29784	0.58	2.23766	0.0252431
ENSG00000213047	DENND1B	287.228	-0.211259	0.0944694	-2.23627	0.0253342
ENSG00000197587	DMBX1	10.4434	-1.86353	0.833366	-2.23615	0.0253419
ENSG00000180875	GREM2	169.291	0.822289	0.36773	2.23612	0.0253439
ENSG00000249816	LINC00964	22.6051	-0.713569	0.319273	-2.23498	0.0254187
ENSG00000285601	AC084262.2	1.36797	-1.92876	0.863266	-2.23426	0.0254657
ENSG00000272823	AL445423.1	2.28783	1.34923	0.604068	2.23357	0.0255112
ENSG00000004939	SLC4A1	4.63825	1.71494	0.76798	2.23305	0.0255457
ENSG00000198914	POU3F3	17.259	1.10604	0.495378	2.23273	0.025567
ENSG00000272447	AL135925.1	43.4356	0.530085	0.237442	2.23249	0.0255828
ENSG00000146070	PLA2G7	90.8436	-0.794917	0.356164	-2.23189	0.0256225
ENSG00000287214	AC021321.2	2.23758	1.48738	0.666845	2.23047	0.0257163
ENSG00000171303	KCNK3	15.9736	0.915492	0.41064	2.22943	0.0257853
ENSG00000272777	AC019131.2	14.9509	0.713069	0.319959	2.22863	0.0258386
ENSG00000164879	CA3	15.8251	-0.895204	0.402047	-2.22661	0.0259731
ENSG00000280143	AP000892.4	11.2051	1.28516	0.577324	2.22606	0.0260104
ENSG00000204650	LINC02210	169.827	-0.368824	0.165792	-2.22462	0.0261067
ENSG00000278740	AC005332.7	2.10137	1.33046	0.598159	2.22426	0.0261311
ENSG00000243802	AC090589.1	3.13069	-1.35431	0.609287	-2.22278	0.0262305
ENSG00000267122	AC004490.1	19.4374	0.79035	0.355671	2.22214	0.0262738
ENSG00000137877	SPTBN5	62.0781	-0.950698	0.427896	-2.2218	0.0262971
ENSG00000167769	ACER1	939.341	0.622759	0.280379	2.22113	0.0263421
ENSG00000242607	RPS3AP34	3.23061	1.60759	0.723796	2.22106	0.0263472
ENSG00000172403	SYNPO2	1415.99	0.732076	0.329637	2.22085	0.026361
ENSG00000211941	IGHV3-11	4.28386	-2.99926	1.35069	-2.22054	0.0263824
ENSG00000225079	FTH1P22	3.13657	-1.15995	0.522377	-2.22052	0.0263834
ENSG00000189127	ANKRD34B	3.15621	-1.39424	0.627964	-2.22025	0.0264018
ENSG00000115539	PDCL3	754.133	0.380129	0.171301	2.21907	0.026482
ENSG00000269113	TRABD2B	40.7974	0.689429	0.310988	2.2169	0.02663
ENSG00000170379	TCAF2	146.212	-0.410296	0.185099	-2.21663	0.0266481
ENSG00000163827	LRRC2	148.96	0.459246	0.207283	2.21555	0.0267223
ENSG00000167703	SLC43A2	286.504	-0.66075	0.298239	-2.2155	0.0267255
ENSG00000158023	WDR66	305.649	-1.00075	0.452048	-2.2138	0.0268424
ENSG00000172164	SNTB1	168.796	0.640559	0.289516	2.21252	0.026931
ENSG00000188997	KCTD21	152.842	-0.364358	0.164806	-2.21083	0.0270473
ENSG00000239268	AC092691.1	4.05344	1.17871	0.533263	2.21037	0.0270792
ENSG00000269910	AL049840.4	1.62549	2.10579	0.952754	2.21022	0.0270901
ENSG00000235205	TATDN2P3	2.03638	1.64436	0.744442	2.20885	0.0271849
ENSG00000211897	IGHG3	72.5569	-2.44845	1.10887	-2.20806	0.0272401
ENSG00000120875	DUSP4	354.566	-0.554118	0.251146	-2.20636	0.0273591
ENSG00000283554	LINC02341	2.95505	-1.28969	0.584633	-2.20598	0.0273854
ENSG00000160161	CILP2	11.6191	1.16545	0.528677	2.20446	0.0274922
ENSG00000174099	MSRB3	689.07	0.47826	0.217048	2.20348	0.0275611
ENSG00000197406	DIO3	26.1372	1.03941	0.471825	2.20295	0.0275983
ENSG00000184361	SPATA32	1.20347	-1.90883	0.866715	-2.20237	0.0276394
ENSG00000251151	HOXC-AS3	11.4017	0.752099	0.341744	2.20077	0.0277523
ENSG00000143869	GDF7	29.3406	0.695058	0.31594	2.19997	0.0278091
ENSG00000255339	AL133352.1	2.50536	-1.30943	0.595849	-2.19759	0.0279786
ENSG00000261582	AL121753.1	7.06627	0.725934	0.330345	2.1975	0.0279846
ENSG00000180066	C10orf91	6.2312	-1.60209	0.729063	-2.19746	0.0279875
ENSG00000205268	PDE7A	210.425	-0.399421	0.181805	-2.19698	0.0280219
ENSG00000272602	ZNF595	118.209	0.280089	0.127492	2.19692	0.0280264
ENSG00000072401	UBE2D1	248.17	-0.280624	0.127806	-2.1957	0.0281131
ENSG00000175445	LPL	281.722	-0.95402	0.434508	-2.19564	0.0281181
ENSG00000144821	MYH15	73.7745	0.902181	0.410956	2.19532	0.0281405
ENSG00000137393	RNF144B	1278.32	-0.398953	0.181775	-2.19476	0.0281807
ENSG00000152413	HOMER1	324.657	-0.355381	0.161931	-2.19465	0.0281887
ENSG00000137869	CYP19A1	55.4632	1.26011	0.57434	2.19402	0.0282343
ENSG00000132465	JCHAIN	788.455	-1.37742	0.628084	-2.19306	0.0283032
ENSG00000119457	SLC46A2	190.961	0.938831	0.428139	2.19282	0.0283207
ENSG00000166391	MOGAT2	10.7011	-1.30816	0.597184	-2.19055	0.0284843
ENSG00000270164	LINC01480	4.17778	-1.2703	0.580089	-2.18984	0.028536
ENSG00000227038	GTF2IP7	2.76505	-1.14901	0.524755	-2.18961	0.0285525
ENSG00000143036	SLC44A3	106.766	-0.603719	0.275765	-2.18925	0.0285785
ENSG00000103723	AP3B2	29.6883	-0.816297	0.373097	-2.18789	0.0286774
ENSG00000127252	PLAAT1	99.8284	0.956858	0.437355	2.18783	0.0286821
ENSG00000234285	GAPDHP49	2.91391	1.64841	0.753739	2.18698	0.0287439
ENSG00000266282	UBL5P2	6.22261	1.02778	0.470101	2.1863	0.0287934
ENSG00000072195	SPEG	164.731	0.772049	0.35319	2.18593	0.0288206
ENSG00000078124	ACER3	494.66	-0.331025	0.151524	-2.18464	0.0289152
ENSG00000131828	PDHA1	1189.9	-0.427133	0.195564	-2.18411	0.0289542
ENSG00000130176	CNN1	1050.48	0.844363	0.386711	2.18345	0.0290028
ENSG00000147044	CASK	739.365	-0.270203	0.123753	-2.1834	0.0290062
ENSG00000274173	AL035661.1	166.149	0.713858	0.327208	2.18167	0.0291342
ENSG00000108839	ALOX12	187.174	0.600937	0.275495	2.1813	0.0291612
ENSG00000119915	ELOVL3	68.2175	-1.13375	0.519798	-2.18114	0.0291734
ENSG00000154429	CCSAP	338.171	0.374894	0.171911	2.18074	0.0292027
ENSG00000179934	CCR8	16.086	-0.925719	0.424505	-2.1807	0.0292053
ENSG00000064763	FAR2	174.592	-0.714856	0.327978	-2.17958	0.0292883
ENSG00000265702	AC005821.1	3.3761	-1.38644	0.6368	-2.17719	0.0294664
ENSG00000203896	LIME1	30.2758	-0.435907	0.200356	-2.17567	0.0295801
ENSG00000276148	AC084824.6	3.91292	-1.13704	0.522981	-2.17415	0.029694
ENSG00000237980	LINC02773	3.22917	1.12325	0.516811	2.17342	0.0297489
ENSG00000272368	AC074032.1	24.9522	0.727909	0.335002	2.17285	0.0297916
ENSG00000109832	DDX25	11.0461	0.932793	0.429527	2.17168	0.0298801
ENSG00000188389	PDCD1	31.954	-0.716608	0.330107	-2.17083	0.0299437
ENSG00000151365	THRSP	178.987	-1.51177	0.696507	-2.1705	0.0299693
ENSG00000245281	AC124242.1	24.5297	0.880762	0.406187	2.16836	0.030131
ENSG00000149948	HMGA2	1.88837	-1.68725	0.778126	-2.16836	0.0301317
ENSG00000152402	GUCY1A2	146.833	0.676218	0.312127	2.16648	0.0302745
ENSG00000259420	AC046168.2	26.8357	1.08369	0.50024	2.16635	0.0302848
ENSG00000167910	CYP7A1	1.97233	1.70029	0.784922	2.16619	0.0302967
ENSG00000267152	AC093227.1	11.1783	-0.696839	0.321809	-2.16538	0.0303584
ENSG00000165810	BTNL9	89.8495	-0.947416	0.437944	-2.16333	0.030516
ENSG00000176678	FOXL1	10.3688	1.18873	0.549845	2.16193	0.0306233
ENSG00000177738	AC025171.1	41.1393	-0.34568	0.159975	-2.16084	0.0307077
ENSG00000287259	AL359732.1	5.70074	1.14451	0.529962	2.1596	0.0308035
ENSG00000081181	ARG2	196.911	-0.802575	0.371826	-2.15847	0.0308914
ENSG00000128710	HOXD10	28.947	0.477394	0.221177	2.15843	0.0308948
ENSG00000166971	AKTIP	740.444	0.399702	0.185221	2.15797	0.0309302
ENSG00000277443	MARCKS	2214.35	-0.294664	0.136589	-2.15729	0.0309828
ENSG00000204889	KRT40	4.6661	1.9857	0.920779	2.15654	0.0310415
ENSG00000272343	AC107952.2	2.07175	1.1318	0.524931	2.1561	0.0310757
ENSG00000224739	AC016735.1	3.35056	-1.21465	0.563668	-2.1549	0.03117
ENSG00000162390	ACOT11	92.8058	-0.582372	0.270505	-2.15291	0.0313259
ENSG00000182013	PNMA8A	75.5844	-0.818643	0.380411	-2.15199	0.0313978
ENSG00000286133	AC093817.2	4.21947	-1.72507	0.801685	-2.1518	0.0314131
ENSG00000255949	RPS6KB2-AS1	3.72373	1.00478	0.467032	2.15141	0.0314436
ENSG00000239951	IGKV3-20	66.5237	-2.09109	0.972617	-2.14997	0.0315577
ENSG00000106772	PRUNE2	198.774	0.548105	0.254977	2.14962	0.0315852
ENSG00000197142	ACSL5	255.861	-0.67128	0.312404	-2.14876	0.0316537
ENSG00000117560	FASLG	28.9471	-0.603697	0.281168	-2.1471	0.0317852
ENSG00000055957	ITIH1	7.8705	0.817979	0.381143	2.14612	0.0318632
ENSG00000165152	PGAP4	408.656	0.314796	0.146714	2.14564	0.0319019
ENSG00000173175	ADCY5	77.0755	0.851565	0.396921	2.14543	0.0319188
ENSG00000077943	ITGA8	255.121	0.627047	0.292312	2.14513	0.0319426
ENSG00000109107	ALDOC	514.511	0.488251	0.22774	2.1439	0.0320412
ENSG00000125347	IRF1	1212.21	-0.510059	0.237914	-2.14388	0.0320425
ENSG00000153721	CNKSR3	209.621	-0.437374	0.204059	-2.14338	0.0320828
ENSG00000204764	RANBP17	8.78624	0.643837	0.300398	2.14328	0.0320908
ENSG00000172572	PDE3A	74.3803	0.710024	0.331381	2.14262	0.0321433
ENSG00000161381	PLXDC1	272.174	-0.474513	0.221467	-2.14259	0.0321461
ENSG00000224689	ZNF812P	64.5822	-1.25917	0.587781	-2.14224	0.0321741
ENSG00000112078	KCTD20	2981.22	0.339597	0.158616	2.14101	0.0322736
ENSG00000231648	LINC01698	22.0012	-1.354	0.632899	-2.13935	0.032407
ENSG00000129204	USP6	8.26166	1.42117	0.664474	2.13878	0.0324533
ENSG00000271857	AL096865.1	2.6349	-1.19035	0.556662	-2.13838	0.0324859
ENSG00000177363	LRRN4CL	417.49	0.538028	0.25167	2.13783	0.0325306
ENSG00000287090	AC116345.4	5.58502	0.793445	0.371208	2.13746	0.0325603
ENSG00000213169	AC069218.1	8.19565	0.970412	0.454298	2.13607	0.0326736
ENSG00000149506	ZP1	1.33487	-2.22764	1.04297	-2.13586	0.0326905
ENSG00000238045	AC009133.1	26.6122	-0.483423	0.226361	-2.13563	0.0327095
ENSG00000244575	IGKV1-27	3.1898	-3.63322	1.70175	-2.13499	0.0327618
ENSG00000269970	AL162424.1	117.725	0.652021	0.305455	2.13459	0.0327948
ENSG00000228430	AL162726.3	1.33865	-1.82656	0.855932	-2.13401	0.0328424
ENSG00000196378	ZNF34	80.8333	0.351796	0.164894	2.13346	0.0328866
ENSG00000176692	FOXC2	10.3341	0.832854	0.390755	2.13139	0.0330566
ENSG00000226421	SLC25A5P5	4.12683	1.32797	0.623071	2.13133	0.0330623
ENSG00000114771	AADAC	240.36	1.0986	0.515494	2.13116	0.033076
ENSG00000092345	DAZL	4.1515	-0.90054	0.422776	-2.13006	0.0331664
ENSG00000134245	WNT2B	151.274	0.516798	0.24273	2.12911	0.0332453
ENSG00000101115	SALL4	6.0522	-1.08835	0.511425	-2.12807	0.033331
ENSG00000287825	AL035587.2	13.9405	0.763706	0.359085	2.12681	0.0334356
ENSG00000198467	TPM2	3039.1	0.770879	0.362721	2.12527	0.0335643
ENSG00000101335	MYL9	3022.48	0.652617	0.30713	2.12489	0.0335962
ENSG00000168209	DDIT4	1596.61	-0.389485	0.183349	-2.12428	0.0336468
ENSG00000255306	AC004923.4	1.00052	1.60264	0.754502	2.1241	0.0336619
ENSG00000137825	ITPKA	5.22566	0.67387	0.317546	2.12212	0.0338279
ENSG00000196172	ZNF681	88.5973	-0.440094	0.207436	-2.12158	0.0338727
ENSG00000126467	TSKS	13.0947	0.854912	0.402992	2.12141	0.0338872
ENSG00000287544	AC097518.2	1.52631	1.73991	0.820847	2.11965	0.0340359
ENSG00000174684	B4GAT1	240.031	0.293984	0.138818	2.11776	0.0341952
ENSG00000233942	AC004012.1	1.5903	-1.99313	0.941289	-2.11745	0.034222
ENSG00000156218	ADAMTSL3	41.8223	0.68664	0.324507	2.11594	0.0343496
ENSG00000159176	CSRP1	4965.52	0.472638	0.223378	2.11586	0.0343564
ENSG00000160216	AGPAT3	1127.04	-0.746149	0.35277	-2.11512	0.0344201
ENSG00000155275	TRMT44	214.441	-0.411262	0.194471	-2.11477	0.0344494
ENSG00000226026	AC092802.2	7.62218	0.817374	0.386597	2.11428	0.0344914
ENSG00000225891	DHDDS-AS1	2.04794	-1.46856	0.694671	-2.11404	0.0345122
ENSG00000164451	CALHM4	1.22766	2.88434	1.3646	2.11368	0.0345422
ENSG00000054938	CHRDL2	7.49231	-1.0531	0.498439	-2.11279	0.0346188
ENSG00000184613	NELL2	293.461	-1.04759	0.496202	-2.11122	0.0347537
ENSG00000139304	PTPRQ	2.74117	1.81982	0.862144	2.11081	0.0347887
ENSG00000186462	NAP1L2	81.319	0.573892	0.271932	2.11043	0.0348217
ENSG00000241755	IGKV1-9	7.9118	-2.65631	1.25951	-2.10901	0.0349441
ENSG00000138193	PLCE1	53.4397	0.585783	0.277771	2.10887	0.034956
ENSG00000047457	CP	447.252	0.497291	0.235865	2.10837	0.0349986
ENSG00000133454	MYO18B	6.61663	-1.46236	0.693607	-2.10834	0.0350017
ENSG00000049249	TNFRSF9	55.3913	-0.826591	0.392536	-2.10577	0.0352243
ENSG00000271755	AL031118.1	4.01049	0.817586	0.388328	2.1054	0.0352565
ENSG00000258181	AC008083.3	1.7471	-1.90054	0.902927	-2.10487	0.0353026
ENSG00000142185	TRPM2	75.819	-0.416034	0.197706	-2.10431	0.0353517
ENSG00000150551	LYPD1	124.851	-0.908845	0.43195	-2.10405	0.0353737
ENSG00000225872	LINC01529	0.845447	-1.80459	0.8577	-2.10399	0.0353796
ENSG00000156127	BATF	112.925	-0.462456	0.219836	-2.10364	0.0354095
ENSG00000111249	CUX2	7.18835	-0.841773	0.400191	-2.10343	0.0354285
ENSG00000272950	AC093799.1	2.79731	1.15772	0.550584	2.10272	0.0354904
ENSG00000277270	AL160412.1	2.12063	1.62633	0.773972	2.10128	0.0356165
ENSG00000094796	KRT31	219.53	0.83424	0.397228	2.10015	0.0357153
ENSG00000261173	AC018845.3	3.64485	1.27744	0.608464	2.09945	0.0357774
ENSG00000173338	KCNK7	1644.46	0.719858	0.342898	2.09934	0.0357873
ENSG00000184557	SOCS3	572.526	-0.893053	0.425642	-2.09813	0.0358936
ENSG00000213290	PGK1P2	3.6558	1.06484	0.508063	2.09588	0.0360932
ENSG00000214182	PTMAP5	164.896	0.363285	0.173338	2.09581	0.0360988
ENSG00000173267	SNCG	334.526	0.560621	0.267651	2.0946	0.0362067
ENSG00000160791	CCR5	126.958	-0.603649	0.288324	-2.09364	0.0362916
ENSG00000224592	MIR3659HG	40.1234	0.63344	0.302872	2.09145	0.0364882
ENSG00000105996	HOXA2	8.18468	-0.910668	0.435708	-2.09009	0.0366097
ENSG00000244327	AC109992.2	2.01583	-1.46999	0.703348	-2.09	0.0366182
ENSG00000181790	ADGRB1	48.495	-1.00738	0.482109	-2.08954	0.0366595
ENSG00000226835	ARHGAP29-AS1	3.10172	1.80968	0.866145	2.08935	0.0366761
ENSG00000132692	BCAN	153.011	0.648638	0.310452	2.08934	0.0366775
ENSG00000269899	AC025857.2	7.00919	-0.718603	0.344005	-2.08893	0.0367138
ENSG00000166575	TMEM135	226.645	-0.29739	0.1424	-2.0884	0.0367614
ENSG00000250986	LINC02600	10.8235	0.951147	0.455505	2.08812	0.0367874
ENSG00000244086	AC110749.1	1.0481	-2.18854	1.04885	-2.0866	0.0369241
ENSG00000258120	KRT128P	4.56023	1.26202	0.604886	2.08638	0.0369445
ENSG00000237571	LINC02862	1.25573	1.70254	0.816423	2.08537	0.0370362
ENSG00000224367	OACYLP	1.08396	1.56913	0.752975	2.08391	0.0371685
ENSG00000253105	AP003548.1	9.61393	1.03575	0.497033	2.08386	0.0371732
ENSG00000084710	EFR3B	57.604	-0.634451	0.304464	-2.08383	0.0371756
ENSG00000204118	NAP1L6P	2.45826	1.56122	0.749214	2.08382	0.0371769
ENSG00000144061	NPHP1	52.544	0.410524	0.19703	2.08356	0.0372001
ENSG00000142046	TMEM91	161.027	-0.379202	0.182061	-2.08283	0.0372664
ENSG00000099958	DERL3	26.0091	-1.00881	0.484717	-2.08124	0.0374124
ENSG00000114854	TNNC1	52.7411	0.930671	0.447475	2.07983	0.0375414
ENSG00000120889	TNFRSF10B	290.709	-0.398088	0.191407	-2.0798	0.0375442
ENSG00000155744	FAM126B	499.315	-0.252427	0.121373	-2.07976	0.0375475
ENSG00000270882	H4C14	4.80217	-1.13578	0.546195	-2.07945	0.0375763
ENSG00000270426	AC099343.3	4.31175	-0.837614	0.403058	-2.07815	0.0376956
ENSG00000285106	AC016831.6	8.36299	-0.899808	0.433234	-2.07695	0.0378058
ENSG00000136383	ALPK3	37.7161	0.766374	0.369002	2.07688	0.0378124
ENSG00000229453	SPINK8	1.85829	-2.34434	1.12883	-2.07678	0.0378214
ENSG00000114737	CISH	216.595	-0.483818	0.232967	-2.07676	0.0378234
ENSG00000110172	CHORDC1	315.78	-0.449368	0.216609	-2.07456	0.0380276
ENSG00000185615	PDIA2	1.70114	1.474	0.710521	2.07454	0.0380296
ENSG00000270011	ZNF559-ZNF177	2.19773	1.2318	0.593886	2.07414	0.0380664
ENSG00000175267	VWA3A	46.329	0.840088	0.405153	2.07351	0.0381249
ENSG00000122367	LDB3	78.6287	0.697373	0.336531	2.07224	0.0382427
ENSG00000159713	TPPP3	1631.38	0.674668	0.325617	2.07197	0.0382685
ENSG00000160213	CSTB	6664.03	-0.421626	0.203524	-2.07163	0.0383004
ENSG00000248991	AC097375.1	8.29661	1.05396	0.509553	2.0684	0.0386022
ENSG00000113088	GZMK	95.8481	-0.752354	0.36409	-2.0664	0.0387908
ENSG00000186732	MPPED1	7.31219	1.26639	0.613466	2.06432	0.0389875
ENSG00000188910	GJB3	1675.42	0.37234	0.180388	2.0641	0.0390081
ENSG00000182308	DCAF4L1	4.4476	-1.06468	0.515864	-2.06387	0.0390299
ENSG00000171658	NMRAL2P	74.8087	0.642559	0.311365	2.06369	0.0390476
ENSG00000241657	TRBV11-2	5.76503	-1.05466	0.511232	-2.06298	0.0391148
ENSG00000143520	FLG2	9847.1	0.727942	0.352924	2.0626	0.0391506
ENSG00000198553	KCNRG	10.0003	0.645973	0.313357	2.06146	0.039259
ENSG00000138131	LOXL4	104.153	0.477092	0.231462	2.06121	0.0392832
ENSG00000079385	CEACAM1	91.6784	-0.887999	0.430867	-2.06096	0.0393068
ENSG00000140557	ST8SIA2	5.48927	-0.687002	0.333429	-2.06042	0.0393586
ENSG00000135838	NPL	451.16	-0.381932	0.18541	-2.05993	0.0394056
ENSG00000162772	ATF3	275.37	0.511835	0.248487	2.05981	0.0394171
ENSG00000258128	MKRN9P	1.7923	-1.93113	0.93792	-2.05895	0.0394992
ENSG00000108759	KRT32	30.1785	1.17286	0.569802	2.05836	0.0395554
ENSG00000169436	COL22A1	8.16515	-1.17899	0.572791	-2.05832	0.0395592
ENSG00000128285	MCHR1	18.9936	-0.841911	0.409661	-2.05514	0.0398654
ENSG00000131885	KRT17P1	10.336	-1.99606	0.971809	-2.05396	0.0399796
ENSG00000255182	AC084125.2	14.0219	-0.878155	0.427631	-2.05353	0.0400207
ENSG00000139629	GALNT6	740.51	-0.484305	0.235933	-2.05273	0.0400992
ENSG00000078142	PIK3C3	647.366	0.180476	0.0879513	2.052	0.04017
ENSG00000283154	IQCJ-SCHIP1	51.2163	0.572825	0.279205	2.05163	0.0402057
ENSG00000111224	PARP11	126.474	-0.216021	0.105313	-2.05124	0.0402438
ENSG00000197253	TPSB2	1206.12	-0.556667	0.271505	-2.0503	0.0403353
ENSG00000264425	MIR4653	3.13261	-0.92872	0.45299	-2.0502	0.0403449
ENSG00000160181	TFF2	1.92695	2.41616	1.17858	2.05007	0.0403576
ENSG00000184343	SRPK3	10.4431	0.745058	0.36347	2.04985	0.0403792
ENSG00000034239	EFCAB1	56.8658	0.74625	0.364056	2.04982	0.040382
ENSG00000244411	KRTAP5-7	2.25981	2.78265	1.35761	2.04967	0.0403968
ENSG00000273145	BX537318.1	7.20483	0.72826	0.355383	2.04923	0.0404399
ENSG00000078814	MYH7B	8.08836	0.735261	0.358886	2.04873	0.0404883
ENSG00000274863	AL135936.1	2.22645	1.5746	0.768575	2.04873	0.0404887
ENSG00000151704	KCNJ1	2.68828	1.19903	0.585259	2.04872	0.0404897
ENSG00000205485	AC004980.1	35.2155	-0.446634	0.218008	-2.0487	0.0404916
ENSG00000063761	ADCK1	105.132	-0.670271	0.327196	-2.04853	0.040508
ENSG00000280194	AD000864.1	1.67759	-1.39538	0.681411	-2.04778	0.040582
ENSG00000253293	HOXA10	150.186	0.543721	0.265634	2.04688	0.0406695
ENSG00000270885	RASL10B	9.05363	0.780222	0.3813	2.04621	0.0407353
ENSG00000203497	PDCD4-AS1	16.439	-0.460603	0.22511	-2.04612	0.0407442
ENSG00000244040	IL12A-AS1	1.48519	-2.38294	1.16488	-2.04565	0.0407906
ENSG00000226051	ZNF503-AS1	47.7187	-0.829209	0.405557	-2.04462	0.0408925
ENSG00000185614	INKA1	574.271	0.530533	0.259531	2.0442	0.0409342
ENSG00000219747	AL133260.1	29.5039	0.739261	0.361671	2.04401	0.0409522
ENSG00000167077	MEI1	49.7569	-0.481762	0.235712	-2.04386	0.0409678
ENSG00000125945	ZNF436	544.43	-0.312746	0.153033	-2.04365	0.0409881
ENSG00000273084	AC092171.5	61.6605	0.469605	0.229851	2.04308	0.0410443
ENSG00000282961	PRNCR1	2.03951	1.22925	0.601682	2.04302	0.0410505
ENSG00000211651	IGLV1-44	22.2332	-2.19057	1.07226	-2.04295	0.0410578
ENSG00000196741	LINC01560	40.0989	-0.359285	0.175871	-2.04289	0.0410632
ENSG00000125170	DOK4	1123.83	0.341643	0.167239	2.04285	0.0410674
ENSG00000099994	SUSD2	193.813	0.642817	0.31476	2.04225	0.041127
ENSG00000233913	RPL10P9	339.446	0.988896	0.484311	2.04186	0.0411655
ENSG00000261783	AC009054.2	3.01237	1.18086	0.578507	2.04121	0.0412296
ENSG00000247728	AC091057.3	16.5293	0.555219	0.272025	2.04106	0.041245
ENSG00000223855	AC147651.1	4.52272	1.09783	0.537959	2.04073	0.0412779
ENSG00000170743	SYT9	1.36565	1.70683	0.836483	2.04049	0.0413017
ENSG00000234478	ACBD3-AS1	57.0373	0.726017	0.355955	2.03963	0.0413872
ENSG00000131016	AKAP12	404.943	0.547877	0.268679	2.03915	0.0414351
ENSG00000077514	POLD3	422.738	0.175121	0.0858812	2.0391	0.0414396
ENSG00000197353	LYPD2	245.35	0.789246	0.387096	2.03889	0.0414614
ENSG00000286077	AL158141.1	0.71941	-2.77578	1.36183	-2.03827	0.0415228
ENSG00000179168	GGN	3.9028	-0.872286	0.428017	-2.03797	0.0415529
ENSG00000173705	SUSD5	173.677	0.529769	0.259957	2.03791	0.041559
ENSG00000145375	SPATA5	95.8102	-0.339775	0.166765	-2.03744	0.0416056
ENSG00000266936	AC011442.1	1.28757	1.68448	0.827078	2.03666	0.0416841
ENSG00000159423	ALDH4A1	823.102	-0.479788	0.235647	-2.03605	0.0417456
ENSG00000136267	DGKB	4.13442	0.84271	0.413984	2.03561	0.0417896
ENSG00000232859	LYRM9	252.176	0.537135	0.263968	2.03485	0.0418663
ENSG00000231755	CHODL-AS1	2.00238	1.73898	0.855373	2.03301	0.0420512
ENSG00000130528	HRC	21.1598	0.837294	0.411964	2.03244	0.0421088
ENSG00000163599	CTLA4	67.2421	-0.726349	0.357611	-2.03111	0.0422434
ENSG00000197540	GZMM	79.2916	-0.582729	0.287075	-2.02989	0.0423681
ENSG00000189143	CLDN4	1459.53	0.395092	0.194681	2.02943	0.042414
ENSG00000249184	AC107074.1	37.9394	1.16044	0.571837	2.02932	0.0424256
ENSG00000150764	DIXDC1	382.788	0.450743	0.222181	2.02872	0.0424864
ENSG00000227827	AC138969.3	29.5831	1.33648	0.659075	2.02782	0.042579
ENSG00000174171	AC020659.1	9.0403	-1.03681	0.511342	-2.02764	0.0425974
ENSG00000204361	NXPE2	1.29334	1.44968	0.715159	2.02708	0.0426544
ENSG00000136274	NACAD	22.4127	0.694472	0.342643	2.02681	0.0426819
ENSG00000079557	AFM	1.4231	2.26453	1.11809	2.02536	0.0428307
ENSG00000197256	KANK2	1311.47	0.429886	0.212253	2.02534	0.0428322
ENSG00000218537	MIF-AS1	53.2331	0.528035	0.260741	2.02513	0.0428536
ENSG00000168421	RHOH	123.904	-0.64749	0.319972	-2.02359	0.0430127
ENSG00000127481	UBR4	2325.06	0.457362	0.226236	2.02162	0.043216
ENSG00000011566	MAP4K3	667.268	0.288626	0.142803	2.02115	0.0432645
ENSG00000247970	AL160313.2	7.4899	0.91905	0.454732	2.02108	0.0432713
ENSG00000134324	LPIN1	358.237	-0.596092	0.295035	-2.02041	0.0433408
ENSG00000253123	AC091182.1	14.7855	1.01722	0.503721	2.0194	0.0434453
ENSG00000065320	NTN1	368.29	0.50311	0.249142	2.01937	0.0434488
ENSG00000273492	AP000229.1	3.3094	0.938146	0.464613	2.0192	0.0434664
ENSG00000168038	ULK4	74.0045	0.396005	0.196172	2.01867	0.0435219
ENSG00000111266	DUSP16	615.565	-0.524789	0.260045	-2.01807	0.043584
ENSG00000178163	ZNF518B	356.658	-0.285673	0.141622	-2.01715	0.0436797
ENSG00000258199	AC073896.4	0.591512	-1.97626	0.979931	-2.01673	0.0437234
ENSG00000135912	TTLL4	212.625	-0.530325	0.262985	-2.01656	0.0437413
ENSG00000170486	KRT72	30.8055	1.00001	0.496009	2.0161	0.0437892
ENSG00000198453	ZNF568	125.668	0.349011	0.173142	2.01575	0.043826
ENSG00000254932	AP001007.1	2.79289	1.7645	0.875447	2.01554	0.0438481
ENSG00000143878	RHOB	2505.59	0.394793	0.195972	2.01453	0.0439535
ENSG00000286996	AC099332.2	4.90488	0.724092	0.359471	2.01433	0.0439751
ENSG00000035664	DAPK2	287.361	-0.540619	0.268396	-2.01426	0.043982
ENSG00000072182	ASIC4	2.07217	1.37674	0.68364	2.01384	0.0440261
ENSG00000106852	LHX6	65.9294	0.718752	0.357056	2.01299	0.0441152
ENSG00000198018	ENTPD7	300.914	-0.515634	0.256392	-2.01111	0.0443135
ENSG00000187170	LCE4A	37.7087	0.94045	0.467695	2.01082	0.0443446
ENSG00000169429	CXCL8	1672.19	-1.80855	0.900337	-2.00875	0.0445639
ENSG00000154079	SDHAF4	307.855	0.674327	0.335727	2.00856	0.0445842
ENSG00000166780	BMERB1	383.906	0.371037	0.184763	2.00817	0.0446248
ENSG00000158714	SLAMF8	270.129	-0.415559	0.20699	-2.00763	0.0446831
ENSG00000146242	TPBG	779.818	-0.374847	0.186728	-2.00744	0.0447024
ENSG00000077935	SMC1B	2.32512	1.34084	0.667935	2.00744	0.0447025
ENSG00000104848	KCNA7	4.2338	1.0833	0.539846	2.00668	0.0447834
ENSG00000184163	C1QTNF12	86.648	-0.862995	0.43012	-2.0064	0.0448132
ENSG00000225912	AL121871.1	64.7006	0.684277	0.341193	2.00554	0.0449055
ENSG00000205846	CLEC6A	4.97279	-1.34638	0.6717	-2.00443	0.0450236
ENSG00000251364	AC107884.1	29.4109	-0.643852	0.32129	-2.00396	0.0450746
ENSG00000246430	LINC00968	62.7418	0.839285	0.418849	2.00379	0.0450926
ENSG00000118785	SPP1	61.923	-1.16382	0.580852	-2.00364	0.045109
ENSG00000259652	AC090181.1	2.72723	-1.38677	0.692155	-2.00355	0.0451184
ENSG00000259767	AC022558.1	1.64996	1.43758	0.717779	2.00281	0.0451973
ENSG00000178104	PDE4DIP	593.265	0.269552	0.134617	2.00235	0.0452468
ENSG00000185652	NTF3	25.1902	0.709945	0.354639	2.00188	0.0452979
ENSG00000157110	RBPMS	277.315	0.427519	0.2136	2.00149	0.0453394
ENSG00000285520	AL353586.1	3.51868	0.971944	0.485808	2.00067	0.0454277
ENSG00000063438	AHRR	9.3691	0.618703	0.309254	2.00063	0.0454321
ENSG00000229728	AL136531.1	1.73184	-1.38714	0.693392	-2.00052	0.0454445
ENSG00000279140	AL590326.1	4.81703	-0.757716	0.378797	-2.00032	0.0454656
ENSG00000261804	AC007342.4	10.1715	-0.765967	0.383017	-1.99983	0.045519
ENSG00000234779	BNC2-AS1	11.5872	0.717039	0.359001	1.99732	0.0457905
ENSG00000163462	TRIM46	7.54613	-0.770939	0.386031	-1.99709	0.0458152
ENSG00000235961	PNMA6A	13.6417	0.65427	0.327715	1.99646	0.0458839
ENSG00000231105	ECE1-AS1	2.52609	-1.22614	0.614231	-1.99622	0.0459105
ENSG00000285424	AL162718.1	18.2179	-0.846105	0.424123	-1.99495	0.0460478
ENSG00000284713	SMIM38	2.60667	-1.31651	0.659934	-1.99492	0.0460521
ENSG00000047648	ARHGAP6	74.6291	0.393806	0.197418	1.99478	0.0460668
ENSG00000243144	AC079760.2	1.21986	1.77649	0.891055	1.99369	0.0461858
ENSG00000165197	VEGFD	11.4321	-0.724365	0.36337	-1.99347	0.0462103
ENSG00000211812	TRAV26-2	1.77151	-1.53705	0.771161	-1.99316	0.046244
ENSG00000274750	H3C6	10.2205	-0.949276	0.476323	-1.99293	0.0462697
ENSG00000253282	AP001330.1	1.92071	1.96738	0.987677	1.99193	0.0463787
ENSG00000101190	TCFL5	328.708	0.225636	0.113277	1.9919	0.0463817
ENSG00000230438	SERPINB9P1	19.8422	-0.889015	0.446329	-1.99184	0.0463891
ENSG00000116117	PARD3B	291.847	0.401284	0.201493	1.99155	0.0464206
ENSG00000113763	UNC5A	13.2035	-0.6298	0.316311	-1.99108	0.0464723
ENSG00000214174	AMZ2P1	196.161	0.532275	0.267645	1.98873	0.0467307
ENSG00000102837	OLFM4	7.68492	-1.10593	0.556109	-1.98869	0.0467357
ENSG00000165899	OTOGL	5.94313	-1.2414	0.624322	-1.98839	0.0467684
ENSG00000116885	OSCP1	106.895	0.453031	0.227854	1.98825	0.0467841
ENSG00000143185	XCL2	15.9117	-0.882059	0.443671	-1.98809	0.0468014
ENSG00000166960	CCDC178	26.4469	0.942384	0.474104	1.98772	0.0468432
ENSG00000202538	RNU4-2	1.58594	-2.26138	1.13801	-1.98714	0.0469068
ENSG00000287387	AC010883.3	13.3721	-0.797564	0.401506	-1.98643	0.0469852
ENSG00000267147	LINC01842	2.69876	-1.26258	0.635803	-1.98581	0.0470543
ENSG00000128564	VGF	2.67887	1.2601	0.634635	1.98556	0.0470826
ENSG00000135929	CYP27A1	410.511	-0.437297	0.220251	-1.98545	0.0470941
ENSG00000254452	AP001107.2	2.75228	1.0048	0.506796	1.98264	0.0474073
ENSG00000204860	FAM201A	7.97296	0.873912	0.440796	1.98258	0.0474146
ENSG00000172000	ZNF556	1.38944	-1.45442	0.733774	-1.98211	0.0474672
ENSG00000256262	USP30-AS1	19.2228	-0.642285	0.324179	-1.98127	0.0475612
ENSG00000287127	AC009879.4	0.908315	-1.85759	0.937775	-1.98085	0.0476078
ENSG00000166592	RRAD	131.609	0.528229	0.266687	1.98071	0.0476243
ENSG00000207067	SNORA72	4.81929	-0.948019	0.478667	-1.98054	0.0476429
ENSG00000213900	RPS17P1	2.43616	-1.49837	0.756641	-1.9803	0.0476703
ENSG00000137962	ARHGAP29	1592.98	0.387011	0.195534	1.97925	0.0477874
ENSG00000237842	AL157713.1	3.56632	1.0252	0.518185	1.97844	0.0478787
ENSG00000133874	RNF122	103.592	-0.3573	0.180597	-1.97844	0.0478789
ENSG00000248309	MEF2C-AS1	11.2608	0.729839	0.368922	1.9783	0.0478949
ENSG00000267370	AC008752.4	5.60979	-0.858865	0.43439	-1.97717	0.0480222
ENSG00000107679	PLEKHA1	1445.97	0.317979	0.160846	1.97691	0.0480513
ENSG00000174255	ZNF80	1.83038	-2.00496	1.01426	-1.97678	0.0480666
ENSG00000204219	TCEA3	669.964	0.296658	0.150087	1.97658	0.0480897
ENSG00000119630	PGF	231.369	-0.381029	0.192886	-1.97541	0.0482214
ENSG00000227082	LINC02798	7.85	0.697743	0.353323	1.9748	0.0482905
ENSG00000159450	TCHH	300.904	1.5417	0.780713	1.97473	0.0482988
ENSG00000277283	AC004812.2	96.5588	0.296941	0.150445	1.97375	0.0484105
ENSG00000174226	SNX31	3.34455	-1.30743	0.662414	-1.97373	0.048412
ENSG00000237943	PRKCQ-AS1	90.4395	-0.666777	0.337897	-1.97331	0.0484599
ENSG00000197915	HRNR	209.355	-1.7219	0.873446	-1.97138	0.0486799
ENSG00000267683	AC008991.1	2.67514	1.59976	0.811492	1.97138	0.0486802
ENSG00000211956	IGHV4-34	2.65423	-1.93937	0.983794	-1.97132	0.0486877
ENSG00000278075	AC114341.1	0.909194	-1.79836	0.913424	-1.96882	0.0489741
ENSG00000136051	WASHC4	744.774	-0.207936	0.105618	-1.96876	0.0489809
ENSG00000187193	MT1X	2599.94	0.53439	0.271458	1.96859	0.0490001
ENSG00000257433	AC004241.1	10.7694	0.58234	0.295943	1.96774	0.0490976
ENSG00000180596	H2BC4	41.9355	-0.609401	0.309935	-1.96622	0.0492731
ENSG00000205482	SPDYE18	2.40763	-0.965032	0.490822	-1.96615	0.0492809
ENSG00000124343	XG	1151.89	0.604587	0.307518	1.96602	0.0492962
ENSG00000163251	FZD5	117.001	-0.498646	0.253644	-1.96593	0.0493071
ENSG00000047617	ANO2	16.3693	0.678433	0.345141	1.96567	0.0493372
ENSG00000211893	IGHG2	152.658	-2.00389	1.01958	-1.96541	0.0493666
ENSG00000102100	SLC35A2	472.875	-0.233368	0.118738	-1.96541	0.0493671
ENSG00000141449	GREB1L	16.0349	1.05269	0.535687	1.96512	0.0494008
ENSG00000138639	ARHGAP24	250.367	0.280997	0.143047	1.96437	0.0494874
ENSG00000113318	MSH3	417.852	-0.237667	0.121002	-1.96416	0.0495113
ENSG00000183023	SLC8A1	116.022	0.416255	0.211929	1.96413	0.049515
ENSG00000197057	DTHD1	3.1194	-1.35462	0.689852	-1.96363	0.0495724
ENSG00000172543	CTSW	109.799	-0.433986	0.221025	-1.96352	0.0495862
ENSG00000228544	CCDC183-AS1	34.3998	-0.418635	0.213269	-1.96295	0.049652
ENSG00000255152	MSH5-SAPCD1	15.8044	1.08126	0.550853	1.96287	0.0496609
ENSG00000197520	FAM177B	2.68487	-1.02406	0.521896	-1.96219	0.0497405
ENSG00000177414	UBE2U	2.1226	-1.66896	0.850845	-1.96154	0.0498164
ENSG00000228695	CES1P1	8.89392	1.0439	0.532597	1.96002	0.049993

## Sheet: tab.S3 Datasets for validation
Table S3. Information of datasets for validation
Dataset	Dataset id	Platform	Comparison
			Lesional vs Non Lesional	Lesional vs Healthy Control
Haniffa et al. 2021	E-MTAB-8142	10x Genomics	3 L vs 3 NL
Gudjonsson et al. 2009	GSE13355	Microarray	58 L vs 58 NL
Krueger et al. 2012	GSE41745	Bulk RNA-sequencing	3 L vs 3 NL
Tsoi et al. 2015	GSE63979	Bulk RNA-sequencing	7 L vs 27 NL
Gudjonsson et al. 2015	GSE67785	Bulk RNA-sequencing	14 L vs 14 NL
Gudjonsson et al. 2017	GSE83645	Bulk RNA-sequencing	20 L vs 5 NL
Li et al. 2014	GSE54456	Bulk RNA-sequencing		92 L vs 82 HC

## Sheet: tab.S4 Results of permanovar
adonis(formula = OTU ~ ., data = meta, method = "euclidean")
Permutation: free
Number of permutations: 999
Terms added sequentially (first to last)
Df SumsOfSqs MeanSqs F.Model R2 Pr(>F)
Diagnosis 1 124.4 124.442 1.3611 0.02481 0.069 .
Sex 1 246.2 246.185 2.6928 0.04907 0.001 ***
Age 1 140.5 140.524 1.5370 0.02801 0.031 *
Body_sites 3 394.0 131.326 1.4364 0.07853 0.031 *
BMI 1 165.0 164.968 1.8044 0.03288 0.009 **
Smoker 2 316.9 158.435 1.7329 0.06316 0.001 ***
UVB_past 1 126.2 126.233 1.3807 0.02516 0.078 .
DMARD_past 1 171.5 171.480 1.8756 0.03418 0.005 **
biol_past 1 139.6 139.578 1.5267 0.02782 0.035 *
DMARD_now 1 216.0 215.982 2.3624 0.04305 0.001 ***
Residuals 31 2834.2 91.425 0.56496
Total 45 5016.6 1.00000
---
Signif. codes: 0 ‘***’ 0.001 ‘**’ 0.01 ‘*’ 0.05 ‘.’ 0.1 ‘ ’ 1

## Sheet: tab.S5 Drugs target to network
Table S4. Information of datasets for validation
id	pert_id	pert_iname	cell_iname	pert_type	pert_idose	pert_itime	nsample	ss_ngene	cc_q75	tas	qc_pass	is_hiq	is_ncs_sig	is_exemplar_sig	is_null_sig	moa	raw_cs	fdr_q_nlog10	norm_cs
REP.A016_A375_24H:D13	BRD-A51820102	econazole	A375	trt_cp	10 uM	24 h	3	272	0.45	0.35	1	1	1	1	0	Lanosterol demethylase inhibitor|Bacterial cell wall synthesis inhibitor|Sterol demethylase inhibitor	-0.61	1.76	-1.73
REP.A016_A375_24H:H03	BRD-A53176877	methylprednisolone	A375	trt_cp	1.11 uM	24 h	3	167	0.38	0.26	1	1	1	1	0	Glucocorticoid receptor agonist	-0.62	1.83	-1.76
REP.A025_A375_24H:N19	BRD-K79102359	idalopirdine	A375	trt_cp	10 uM	24 h	3	199	0.32	0.25	1	1	1	1	0	Serotonin receptor antagonist	-0.57	1.42	-1.61
REP.A025_A375_24H:P12	BRD-K79989959	nesbuvir	A375	trt_cp	0.04 uM	24 h	3	132	0.32	0.21	1	1	1	1	0	RNA polymerase inhibitor	-0.65	3.67	-1.85
REP.A003_A375_24H:D01	BRD-K31627533	rimexolone	A375	trt_cp	10 uM	24 h	3	148	0.29	0.21	1	1	1	1	0	Glucocorticoid receptor agonist	-0.6	1.63	-1.69
REP.A023_A375_24H:C04	BRD-K68232650	lacosamide	A375	trt_cp	0.37 uM	24 h	3	148	0.27	0.2	1	1	1	1	0	Collapsin response mediator protein stimulant|Sodium channel blocker	-0.66	5.19	-1.86
CPC016_A375_6H:BRD-K32755366-003-03-4:10	BRD-K32755366	reserpic-acid	A375	trt_cp	10 uM	6 h	5	145	0.24	0.19	1	0	1	1	0	Norepinephrine inhibitor	-0.57	1.39	-1.6
CPC004_A375_6H:BRD-K47635719-001-03-9:10	BRD-K47635719	dexamethasone	A375	trt_cp	10 uM	6 h	3	91	0.29	0.16	1	1	1	1	0	Glucocorticoid receptor agonist|Corticosteroid agonist|Cytochrome P450 inhibitor	-0.57	1.44	-1.62
CPC005_A375_24H:BRD-A71157293-003-03-5:10	BRD-A71157293	fursultiamine	A375	trt_cp	10 uM	24 h	3	106	0.2	0.15	1	0	1	1	0	Vitamin B	-0.61	1.76	-1.72
REP.A003_A375_24H:F05	BRD-A32269193	VGX-1027	A375	trt_cp	0.125 uM	24 h	3	92	0.23	0.15	1	0	1	1	0	TNF inhibitor	-0.59	1.59	-1.66
CPC005_A375_24H:BRD-A39230911-001-03-7:10	BRD-A39230911	chlorphensin	A375	trt_cp	10 uM	24 h	3	88	0.21	0.14	1	0	1	1	0	Muscle relaxant	-0.59	1.59	-1.67
REP.A015_A375_24H:P08	BRD-A61221616	medroxyprogesterone-acetate	A375	trt_cp	3.33 uM	24 h	3	89	0.22	0.14	1	1	1	1	0	Progesterone receptor agonist	-0.57	1.43	-1.62
CPC020_A375_6H:BRD-K86161929-001-08-3:10	BRD-K86161929	cortisone-acetate	A375	trt_cp	10 uM	6 h	5	156	0.11	0.13	1	0	1	1	0	Glucocorticoid receptor agonist	-0.59	1.59	-1.66
CPC011_A375_6H:BRD-K55034111-066-12-2:10	BRD-K55034111	pefloxacin	A375	trt_cp	10 uM	6 h	3	147	0.1	0.12	1	0	1	1	0	Bacterial DNA Gyrase inhibitor	-0.59	1.63	-1.68
MOAR006_A375_24H:G05	BRD-K51471001	demecarium	A375	trt_cp	3.33 uM	24 h	3	64	0.2	0.11	1	1	1	1	0	Acetylcholinesterase inhibitor	-0.63	1.93	-1.8
MOAR006_A375_24H:D16	BRD-K77793136	hydroxyfasudil	A375	trt_cp	10 uM	24 h	3	63	0.19	0.11	1	1	1	1	0	Rho associated kinase inhibitor	-0.57	1.41	-1.61
MOAR019_A375_24H:O15	BRD-K27737647	H-89	A375	trt_cp	3.33 uM	24 h	3	45	0.2	0.1	1	0	1	1	0	PKA inhibitor	-0.63	1.87	-1.79
CPC016_A375_6H:BRD-K65417056-003-03-6:10	BRD-K65417056	meprylcaine	A375	trt_cp	10 uM	6 h	5	157	0.06	0.1	1	0	1	1	0	Anesthetic - local	-0.57	1.4	-1.61
CPC011_A375_6H:BRD-A24543851-001-04-0:10	BRD-A24543851	nornicotine	A375	trt_cp	10 uM	6 h	3	31	0.25	0.09	1	0	1	1	0	Acetylcholine receptor agonist	-0.61	1.7	-1.72
CPC011_A375_6H:BRD-K62374253-001-05-2:10	BRD-K62374253	rufloxacin	A375	trt_cp	10 uM	6 h	3	53	0.14	0.09	1	0	1	1	0	Bacterial DNA Gyrase inhibitor	-0.57	1.42	-1.61
REP.A005_A375_24H:H14	BRD-K09397065	SR-57227A	A375	trt_cp	3.33 uM	24 h	3	66	0.11	0.09	1	0	1	1	0	Serotonin receptor agonist	-0.57	1.36	-1.6
CPC009_A375_6H:BRD-K39823328-001-01-8:10	BRD-K39823328	VU-0366037-2	A375	trt_cp	10 uM	6 h	4	79	0.08	0.08	1	0	1	1	0	Glutamate receptor antagonist	-0.58	1.48	-1.64
CPC015_A375_6H:BRD-K23566484-001-09-4:10	BRD-K23566484	nilutamide	A375	trt_cp	10 uM	6 h	3	81	0.05	0.06	1	0	1	1	0	Androgen receptor antagonist	-0.62	1.83	-1.76
